# Supplementary material for: Bacterial–Fungal Interactions in the Kelp Endomicrobiota Drive Autoinducer-2 Quorum Sensing
Source: Front Microbiol. 2019 Jul 31;10:1693. doi: 10.3389/fmicb.2019.01693 (PMC6685064; doi:10.3389/fmicb.2019.01693)
Supplement: Supplementary file 4 [file Table_1.xlsx]

## Sheet: Culture media_Isolation
SUPPLEMENTARY TABLE S1
Solid media used for 10 endophytic isolation (3% purified agar, pH 7.5, 80% sterilized sea water)
Corn Flour Agar (Cornflour, La Vie Claire©, 10 g.L-1)
Biomalt Agar 1 (Biomalt, Villa Natura©, 1 g.L-1)
Biomalt Agar 2 (Biomalt, Villa Natura©, 20 g.L-1)
Potato Dextrose Agar (Potato Dextrose Agar, Conda©, 20 g.L-1)
Yeast Extract Agar 1 (glucose 1 g.L-1, soymeal peptone 0.5 g.L-1, yeast extract 0.08 g.L-1)
Yeast Extract Agar 2 (glucose 0.1 g.L-1, soymeal peptone 0.05 g.L-1, yeast extract 0.01 g.L-1)
Malt Extract Agar (malt extract 20 g.L-1, glucose 20 g.L-1, peptone 1 g.L-1)
Tubaki Agar (glucose 30 g.L-1, yeast extract 1 g.L-1, peptone 1 g.L-1, K2HPO4 1 g.L-1, MgSO4 0.5 g.L-1, FeSO4 0.01 g.L-1)
Provasoli Agar (Na2 β-glycero PO4.5H2O 50 g.L-1, NaNO3 35 g.L-1, Iron-EDTA (Fe(NH4)2(SO4)2.6H2O 0.7 g.L-1, Na2EDTA 0.6 g.L-1), Vitamin B12 0.01 g.L-1, Thiamine 0.5 g.L-1, Biotin 0.005 g.L-1, PII trace metals (Na2EDTA 1 g.L-1, H3BO3 1.12 g.L-1, MnSO4H2O 0.12 g.L-1, ZnSO4.7H2O 0.022 g.L-1, CoSO4.7H2O 0.005 g.L-1),
Stigmidium Fries Agar (KNO3 0.72 g.L-1, K2HPO4 1.2 g.L-1, vitamin solution 1 mL (thiamin 100 mg.mL-1, biotin 25 mg.mL-1), MgSO4.7H2O 0.7 g.L-1, NaCl 10 g.L-1, glucose 20 g.L-1, traces element solution 1 mL (CaCl2 100 mg.mL-1, ZnSO4.7H2O 4.43 mg.mL-1, MnSO4.4H2O 4.03 mg.mL-1, Ferric citrate C6H5FeO7 4 mg.mL-1)

## Sheet: Culture media
	MEA/ASW (g)	Marine broth (g)
Yeast extract	0	1
Malt extract	20	0
Bacteriological peptone	1	5
Glucose	20	0
H3BO3	0.024	0.022
KBr	0.08	0.08
NaCl	18.78	19.45
MgCl2	8.48	8.8
CaCl2	1.18	1.8
KCl	0.48	0.55
SrSO4	0.04
SrCl2	0	0.034
NaHCO3	0.16	0.16
Na2SO4	3.14	0
MgSO4	0	3.24
K2HPO4	0	0
FeSO4	0	0
ferric citrate	0	0.1
Sodium silicate	0	0.004
Sodium fluoride	0	0.0024
Ammonium nitrate	0	0.0016
Disodium phosphate	0	0.008
Agar	20	15
Distilled water	1 liter	1 liter

## Sheet: LC-MS parameters
LC-MS parameters for DPD quantification
5 μL of each sample were injected onto the column via an autosampler cooled to 4 °C. The mobile phases were water + 0.1% formic acid (solvent A) and acetonitrile + 0.1% formic acid (solvent B), and these were used to construct the following gradient: 0 min, 2% solvent B; 1 min, 2% solvent B; 7 min, 100% solvent B; 12 min 100% solvent B; 13 min 2% solvent B; 18 min 2% solvent B. A flow rate of 300…
LC-MS parameters for metabolomics analysis
2 μL of each sample were injected onto the column via an autosampler cooled to 4 °C. The mobile phases were water + 0.1% formic acid (solvent A) and acetonitrile + 0.1% formic acid (solvent B), and these were used to construct the following gradient: 0 min, 5% solvent B; 2 min, 5% solvent B; 9 min, 50% solvent B; 15 min 90% solvent B; 17 min 90% solvent B; 19 min 5% solvent B; 21 min 5% solvent B…
