# Supplementary material for: Bacterial–Fungal Interactions in the Kelp Endomicrobiota Drive Autoinducer-2 Quorum Sensing
Source: Front Microbiol. 2019 Jul 31;10:1693. doi: 10.3389/fmicb.2019.01693 (PMC6685064; doi:10.3389/fmicb.2019.01693)
Supplement: Supplementary file 9 [file Table_6.XLS]

## Sheet: Sheet1
isolate	phylum	class	order	family	genus (silva)	ncbi closest match (16S ribosomal RNA (Bacteria and Archaea))	% ID	sequence group	AlgalPart	Algae and sampling site
3	Proteobacteria	Alphaproteobacteria	Rhizobiales	Stappiaceae	Pseudovibrio	Pseudovibrio ascidiaceicola NR 113916.1	99	Pseudovibrio 1	holdfast	LDR
6	Firmicutes	Bacilli	Bacillales	Bacillaceae	Bacillus	Bacillus megaterium NR 116873.1 ou	99	Bacillus 17	holdfast	LDR
9	Firmicutes	Bacilli	Bacillales	Bacillaceae	Bacillus	Bacillus megaterium NR 116873.1 ou	99	Bacillus 17	holdfast	LDR
11	Firmicutes	Bacilli	Bacillales	Bacillaceae	Bacillus	Bacillus megaterium NR 116873.1 ou	100	Bacillus 18	holdfast	LDR
17	Proteobacteria	Gammaproteobacteria	Alteromonadales	Pseudoalteromonadaceae	Pseudoalteromonas	Pseudoalteromonas nigrifaciens NR 026222.1	99	Pseudoalteromonas 6	holdfast	LDR
18	Firmicutes	Bacilli	Bacillales	Bacillaceae	Bacillus	Bacillus megaterium NR 116873.1 ou	99	Bacillus 17	holdfast	LDR
19	Proteobacteria	Gammaproteobacteria	Alteromonadales	Alteromonadaceae	Paraglaciecola	Glaciecola chathamensis NR 041397.1	99	Paraglaciecola 1	holdfast	LDR
24	Firmicutes	Bacilli	Bacillales	Bacillaceae	Bacillus	Bacillus hwajinpoensis NR 025264.1	99	Bacillus 2	holdfast	LDR
27	Firmicutes	Bacilli	Bacillales	Bacillaceae	Bacillus	Bacillus megaterium NR 116873.1 ou	99	Bacillus 17	holdfast	LDR
55	Proteobacteria	Gammaproteobacteria	Alteromonadales	Pseudoalteromonadaceae	Pseudoalteromonas	Pseudalteromonas carrageenovora NR 113605.1	99	Pseudoalteromonas 5	holdfast	LDR
56	Firmicutes	Bacilli	Bacillales	Bacillaceae	Bacillus	Bacillus simplex NR 114919.1 ou	100	Bacillus 13	holdfast	LDR
58	Actinobacteria	Actinobacteria	Micrococcales	Microbacteriaceae	Microbacterium	Microbacterium diaminobutyricum NR 152648.1	98	Microbacterium 1	holdfast	LDR
63	Firmicutes	Bacilli	Bacillales	Bacillaceae	Bacillus	Bacillus megaterium NR 116873.1 ou	99	Bacillus 17	receptacle	ANR
66	Proteobacteria	Gammaproteobacteria	Alteromonadales	Pseudoalteromonadaceae	Pseudoalteromonas	Pseudoalteromonas translucida NR 025655.1	99	Pseudoalteromonas 11	receptacle	ANR
97	Actinobacteria	Actinobacteria	Streptomycetales	Streptomycetaceae	Streptomyces	Streptomyces champavatii NR 115669.1	99	Streptomyces 1	thallus	ANR
98	Proteobacteria	Gammaproteobacteria	Alteromonadales	Pseudoalteromonadaceae	Pseudoalteromonas	Pseudoalteromonas nigrifaciens NR 026222.1	99	Pseudoalteromonas 7	thallus	ANR
99	Firmicutes	Bacilli	Bacillales	Bacillaceae	Bacillus	Bacillus megaterium NR 116873.1 ou	100	Bacillus 18	thallus	ANR
100	Firmicutes	Bacilli	Bacillales	Bacillaceae	Bacillus	Bacillus megaterium NR 116873.1 ou	99	Bacillus 17	thallus	ANR
101	Firmicutes	Bacilli	Bacillales	Bacillaceae	Bacillus	Bacillus megaterium NR 116873.1 ou	100	Bacillus 18	thallus	ANR
105	Firmicutes	Bacilli	Bacillales	Bacillaceae	Bacillus	Bacillus megaterium NR 116873.1 ou	99	Bacillus 17	thallus	ANR
106	Firmicutes	Bacilli	Bacillales	Bacillaceae	Bacillus	Bacillus megaterium NR 116873.1 ou	100	Bacillus 18	receptacle	ANR
107	Firmicutes	Bacilli	Bacillales	Bacillaceae	Bacillus	Bacillus megaterium NR 116873.1 ou	100	Bacillus 18	receptacle	ANR
108	Proteobacteria	Gammaproteobacteria	Oceanospirillales	Halomonadaceae	Cobetia	Cobetia litoralis NR 113403.1	100	Cobetia 1	receptacle	ANR
109	Firmicutes	Bacilli	Bacillales	Bacillaceae	Bacillus	Bacillus megaterium NR 116873.1 ou	100	Bacillus 18	thallus	ANR
110	Firmicutes	Bacilli	Bacillales	Bacillaceae	Bacillus	Bacillus megaterium NR 116873.1 ou	100	Bacillus 18	thallus	ANR
111	Firmicutes	Bacilli	Bacillales	Bacillaceae	Bacillus	Bacillus megaterium NR 116873.1 ou	100	Bacillus 18	thallus	ANR
112	Firmicutes	Bacilli	Bacillales	Bacillaceae	Bacillus	Bacillus megaterium NR 116873.1 ou	99	Bacillus 17	thallus	ANR
113	Proteobacteria	Gammaproteobacteria	Oceanospirillales	Halomonadaceae	Cobetia	Cobetia litoralis NR 113403.1	99	Cobetia 2	thallus	ANR
114	Firmicutes	Bacilli	Bacillales	Bacillaceae	Bacillus	Bacillus megaterium NR 116873.1 ou	99	Bacillus 17	thallus	ANR
116	Firmicutes	Bacilli	Bacillales	Bacillaceae	Bacillus	Bacillus megaterium NR 116873.1 ou	99	Bacillus 17	thallus	ANR
117	Firmicutes	Bacilli	Bacillales	Bacillaceae	Bacillus	Bacillus megaterium NR 116873.1 ou	99	Bacillus 17	thallus	ANR
118	Firmicutes	Bacilli	Bacillales	Bacillaceae	Bacillus	Bacillus megaterium NR 116873.1 ou	99	Bacillus 17	receptacle	ANR
119	Firmicutes	Bacilli	Bacillales	Bacillaceae	Bacillus	Bacillus megaterium NR 116873.1 ou	99	Bacillus 17	receptacle	ANR
204	Firmicutes	Bacilli	Bacillales	Bacillaceae	Bacillus	Bacillus stratosphericus NR 042336.1	100	Bacillus 16	thallus	ANR
210	Firmicutes	Bacilli	Bacillales	Bacillaceae	Bacillus	Bacillus megaterium NR 116873.1 ou	100	Bacillus 18	receptacle	ANR
211	Firmicutes	Bacilli	Bacillales	Bacillaceae	Bacillus	Bacillus megaterium NR 116873.1 ou	99	Bacillus 17	thallus	ANR
214	Firmicutes	Bacilli	Bacillales	Bacillaceae	Bacillus	Bacillus simplex NR 114919.1 ou	100	Bacillus 13	frond	LDR
225	Bacteroidetes	Bacteroidia	Flavobacteriales	Flavobacteriaceae	Cellulophaga	Cellulophaga baltica NR 025286.1	99	Cellulophaga 2	stipe	LDR
226	Proteobacteria	Alphaproteobacteria	Rhizobiales	Stappiaceae	Pseudovibrio	Pseudovibrio ascidiaceicola NR 113916.1	99	Pseudovibrio 2	thallus	LDR
233	Actinobacteria	Actinobacteria	Micrococcales	Micrococcaceae	Kocuria	Kocuria carniphila NR 027193.1	99	Kocuria 1	thallus	ANR
270	Proteobacteria	Alphaproteobacteria	Rhizobiales	Stappiaceae	Pseudovibrio	Pseudovibrio ascidiaceicola NR 113916.1	99	Pseudovibrio 1	holdfast	LDR
277	Firmicutes	Bacilli	Bacillales	Bacillaceae	Bacillus	Bacillus megaterium NR 116873.1 ou	99	Bacillus 17	holdfast	LDR
283	Bacteroidetes	Bacteroidia	Flavobacteriales	Flavobacteriaceae	Formosa	Formosa algae NR 029076.1	99	Formosa 1	receptacle	ANR
290	Firmicutes	Bacilli	Bacillales	Bacillaceae	Bacillus	Bacillus licheniformis NR 118996.1	99	Bacillus 9	receptacle	ANR
299	Firmicutes	Bacilli	Bacillales	Bacillaceae	Bacillus	Bacillus megaterium NR 116873.1 ou	99	Bacillus 17	thallus	ANR
339	Proteobacteria	Gammaproteobacteria	Alteromonadales	Pseudoalteromonadaceae	Pseudoalteromonas	Pseudoalteromonas marina NR 042981.1	100	Pseudoalteromonas 9	stipe	SLO
340	Firmicutes	Bacilli	Bacillales	Bacillaceae	Bacillus	Bacillus velezensis NR 075005.2	99	Bacillus 8	stipe	SLO
344	Proteobacteria	Gammaproteobacteria	Alteromonadales	Pseudoalteromonadaceae	Pseudoalteromonas	Pseudoalteromonas translucida NR 025655.1	99	Pseudoalteromonas 11	holdfast	ANO
346	Proteobacteria	Gammaproteobacteria	Alteromonadales	Pseudoalteromonadaceae	Pseudoalteromonas	Pseudoalteromonas elyakovii NR 028722.1	99	Pseudoalteromonas 24	frond	LDO
347	Proteobacteria	Gammaproteobacteria	Alteromonadales	Pseudoalteromonadaceae	Pseudoalteromonas	Pseudoalteromonas agarivorans NR 025509.1	99	Pseudoalteromonas 12	frond	LDO
353	Proteobacteria	Gammaproteobacteria	Alteromonadales	Pseudoalteromonadaceae	Pseudoalteromonas	Pseudoalteromonas agarivorans NR 025509.1	99	Pseudoalteromonas 13	thallus	SLO
354	Proteobacteria	Gammaproteobacteria	Alteromonadales	Pseudoalteromonadaceae	Pseudoalteromonas	Pseudoalteromonas elyakovii NR 028722.1	99	Pseudoalteromonas 2	thallus	SLO
357	Proteobacteria	Gammaproteobacteria	Alteromonadales	Pseudoalteromonadaceae	Pseudoalteromonas	Pseudalteromonas carrageenovora NR 113605.1	99	Pseudoalteromonas 3	thallus	SLO
358	Proteobacteria	Gammaproteobacteria	Alteromonadales	Pseudoalteromonadaceae	Pseudoalteromonas	Pseudoalteromonas agarivorans NR 025509.1	100	Pseudoalteromonas 13	holdfast	PCO
366	Firmicutes	Bacilli	Bacillales	Bacillaceae	Bacillus	Bacillus subtilis NR 112116.2 ou	100	Bacillus 5	holdfast	LDO
369	Proteobacteria	Gammaproteobacteria	Alteromonadales	Pseudoalteromonadaceae	Pseudoalteromonas	Pseudoalteromonas distincta NR 041711.1	99	Pseudoalteromonas 22	holdfast	LDO
373	Proteobacteria	Gammaproteobacteria	Alteromonadales	Pseudoalteromonadaceae	Pseudoalteromonas	Pseudoalteromonas aliena NR 025775.1	99	Pseudoalteromonas 23	thallus	LDO
377	Proteobacteria	Gammaproteobacteria	Oceanospirillales	Halomonadaceae	Cobetia	Cobetia litoralis NR 113403.1	100	Cobetia 1	thallus	SLO
378	Proteobacteria	Gammaproteobacteria	Alteromonadales	Pseudoalteromonadaceae	Pseudoalteromonas	Pseudoalteromonas agarivorans NR 025509.1	100	Pseudoalteromonas 13	thallus	SLO
379	Proteobacteria	Gammaproteobacteria	Alteromonadales	Pseudoalteromonadaceae	Pseudoalteromonas	Pseudalteromonas carrageenovora NR 113605.1	99	Pseudoalteromonas 4	thallus	SLO
380	Proteobacteria	Gammaproteobacteria	Alteromonadales	Pseudoalteromonadaceae	Pseudoalteromonas	Pseudoalteromonas agarivorans NR 025509.1	99	Pseudoalteromonas 15	thallus	SLO
381	Proteobacteria	Gammaproteobacteria	Alteromonadales	Pseudoalteromonadaceae	Pseudoalteromonas	Pseudoalteromonas agarivorans NR 025509.1	99	Pseudoalteromonas 16	thallus	SLO
386	Actinobacteria	Actinobacteria	Corynebacteriales	Nocardiaceae	Rhodococcus	Rhodococcus jialingiae NR 115708.1	100	Rhodococcus 2	holdfast	PCO
392	Firmicutes	Bacilli	Bacillales	Bacillaceae	Bacillus	Bacillus hwajinpoensis NR 025264.1	99	Bacillus 2	holdfast	ANO
399	Actinobacteria	Actinobacteria	Streptomycetales	Streptomycetaceae	Streptomyces	Streptomyces gougerotii NR 112610.1	100	Streptomyces 2	holdfast	LDO
400	Proteobacteria	Gammaproteobacteria	Alteromonadales	Pseudoalteromonadaceae	Pseudoalteromonas	Pseudoalteromonas paragorgicola NR 025654.1 or agarivorans NR 025509.1 or distincta NR 114436.1 or elyakovii NR 028722.1 or nigrifaciens NR 026222.1	99	Pseudoalteromonas 18	holdfast	LDO
402	Firmicutes	Bacilli	Bacillales	Bacillaceae	Bacillus	Bacillus amyloliquefaciens NR 117946.1	99	Bacillus 7	stipe	SLO
419	Proteobacteria	Gammaproteobacteria	Oceanospirillales	Halomonadaceae	Cobetia	Cobetia amphilecti NR 113404.1	99	Cobetia 4	stipe	LDO
421	Firmicutes	Bacilli	Bacillales	Bacillaceae	Bacillus	Bacillus simplex NR 114919.1 ou	100	Bacillus 13	receptacle	PCO
424	Proteobacteria	Gammaproteobacteria	Oceanospirillales	Marinomonadaceae	Marinomonas	Marinomonas aquiplantarum NR 116236.1	97	Marinomonas 1	frond	SLO
431	Proteobacteria	Gammaproteobacteria	Oceanospirillales	Halomonadaceae	Cobetia	Cobetia amphilecti NR 113404.1	99	Cobetia 4	thallus	ANO
440	Proteobacteria	Gammaproteobacteria	Alteromonadales	Pseudoalteromonadaceae	Pseudoalteromonas	Pseudoalteromonas marina NR 042981.1	99	Pseudoalteromonas 10	holdfast	ANO
442	Firmicutes	Bacilli	Bacillales	Bacillaceae	Bacillus	Bacillus subtilis NR 112116.2 ou	100	Bacillus 5	holdfast	ANO
443	Firmicutes	Bacilli	Bacillales	Bacillaceae	Bacillus	Bacillus stratosphericus NR 042336.1	100	Bacillus 16	holdfast	ANO
446	Firmicutes	Bacilli	Bacillales	Bacillaceae	Bacillus	Bacillus zhangzhouensis NR 148786.1	99	Bacillus 15	holdfast	ANO
456	Proteobacteria	Gammaproteobacteria	Pseudomonadales	Pseudomonadaceae	Pseudomonas	Pseudomonas baetica NR 116899.1	99	Pseudomonas 3	thallus	SLO
459	Proteobacteria	Gammaproteobacteria	Oceanospirillales	Halomonadaceae	Cobetia	Cobetia litoralis NR 113403.1	100	Cobetia 3	thallus	SLO
462	Actinobacteria	Actinobacteria	Corynebacteriales	Nocardiaceae	Rhodococcus	Rhodococcus fascians NR 037021.1	99	Rhodococcus 3	thallus	SLO
479	Actinobacteria	Actinobacteria	Streptomycetales	Streptomycetaceae	Streptomyces	Streptomyces fulvissimus NR 103947.1	99	Streptomyces 3	thallus	ANO
483	Actinobacteria	Actinobacteria	Streptomycetales	Streptomycetaceae	Streptomyces	Streptomyces fulvissimus NR 103947.1	99	Streptomyces 3	thallus	ANO
484	Actinobacteria	Actinobacteria	Streptomycetales	Streptomycetaceae	Streptomyces	Streptomyces argenteolus NR 112120.1	100	Streptomyces 4	thallus	ANO
488	Firmicutes	Bacilli	Bacillales	Bacillaceae	Bacillus	Bacillus subtilis NR 112116.2 ou	99	Bacillus 5	Stipe	SLO
490	Firmicutes	Bacilli	Bacillales	Bacillaceae	Bacillus	B simplex ou muralis oufrigotolerans	100	Bacillus 13	frond	SLO
491	Actinobacteria	Actinobacteria	Micrococcales	Micrococcaceae	Kocuria	Kocuria palustris NR 026451.1	100	Kocuria 2	thallus	LDO
494	Firmicutes	Bacilli	Bacillales	Bacillaceae	Bacillus	Bacillus subtilis NR 112116.2 ou	100	Bacillus 5	holdfast	LDO
495	Firmicutes	Bacilli	Bacillales	Bacillaceae	Bacillus	Bacillus stratosphericus NR 042336.1	100	Bacillus 16	holdfast	LDO
496	Firmicutes	Bacilli	Bacillales	Bacillaceae	Bacillus	Bacillus subtilis NR 112116.2 ou	100	Bacillus 5	frond	LDO
499	Firmicutes	Bacilli	Bacillales	Bacillaceae	Bacillus	Bacillus subtilis NR 102783.2 ou	99	Bacillus 6	holdfast	ANO
501	Proteobacteria	Gammaproteobacteria	Alteromonadales	Pseudoalteromonadaceae	Pseudoalteromonas	Pseudoalteromonas nigrifaciens NR 114188.1	99	Pseudoalteromonas 8	frond	LDO
502	Proteobacteria	Gammaproteobacteria	Alteromonadales	Pseudoalteromonadaceae	Pseudoalteromonas	Pseudoalteromonas translucida NR 025655.1	99	Pseudoalteromonas 11	thallus	SLO
506	Proteobacteria	Gammaproteobacteria	Pseudomonadales	Pseudomonadaceae	Pseudomonas	Pseudomonas extremaustralis NR 114911.1	100	Pseudomonas 4	thallus	PCO
507	Actinobacteria	Actinobacteria	Corynebacteriales	Nocardiaceae	Rhodococcus	Rhodococcus fascians NR 037021.1	99	Rhodococcus 3	thallus	PCO
508	Firmicutes	Bacilli	Bacillales	Bacillaceae	Bacillus	Bacillus subtilis NR 112116.2 ou	100	Bacillus 6	thallus	LDO
513	Firmicutes	Bacilli	Bacillales	Bacillaceae	Bacillus	Bacillus subtilis NR 102783.2 ou	99	Bacillus 6	holdfast	ANO
514	Actinobacteria	Actinobacteria	Micrococcales	Microbacteriaceae	Microbacterium	Microbacterium diaminobutyricum NR 152648.1	98	Microbacterium 1	thallus	ANO
516	Actinobacteria	Actinobacteria	Micrococcales	Microbacteriaceae	Microbacterium	Microbacterium diaminobutyricum NR 152648.1	98	Microbacterium 1	thallus	ANO
517	Proteobacteria	Gammaproteobacteria	Oceanospirillales	Halomonadaceae	Cobetia	Cobetia litoralis NR 113403.1	100	Cobetia 1	thallus	ANO
518	Firmicutes	Bacilli	Bacillales	Bacillaceae	Bacillus	Bacillus licheniformis NR 118996.1	100	Bacillus 10	holdfast	SLO
519	Firmicutes	Bacilli	Bacillales	Family XII	Exiguobacterium	Exiguobacterium mexicanum NR 042424.1	99	Exiguobacterium 1	holdfast	SLO
527	Proteobacteria	Gammaproteobacteria	Alteromonadales	Shewanellaceae	Shewanella	Shewanella algicola NR 149298.1	99	Shewanella 1	receptacle	PCO
528	Proteobacteria	Gammaproteobacteria	Alteromonadales	Pseudoalteromonadaceae	Pseudoalteromonas	Pseudoalteromonas nigrifaciens NR 026222.1	100	Pseudoalteromonas 6	receptacle	PCO
529	Proteobacteria	Gammaproteobacteria	Oceanospirillales	Halomonadaceae	Cobetia	Cobetia amphilecti NR 113404.1	99	Cobetia 4	receptacle	PCO
532	Actinobacteria	Actinobacteria	Corynebacteriales	Nocardiaceae	Rhodococcus	Rhodococcus fascians NR 037021.1	99	Rhodococcus 3	receptacle	PCO
541	Firmicutes	Bacilli	Bacillales	Bacillaceae	Bacillus	Bacillus subtilis NR 102783.2 ou	99	Bacillus 6	holdfast	LDO
543	Firmicutes	Bacilli	Bacillales	Bacillaceae	Bacillus	Bacillus stratosphericus NR 042336.1	100	Bacillus 16	holdfast	LDO
548	Actinobacteria	Actinobacteria	Streptomycetales	Streptomycetaceae	Streptomyces	Streptomyces fulvissimus NR 103947.1	99	Streptomyces 3	thallus	ANO
550	Firmicutes	Bacilli	Bacillales	Bacillaceae	Bacillus	Bacillus algicola NR 029077.1	99	Bacillus 3	thallus	ANO
551	Firmicutes	Bacilli	Bacillales	Bacillaceae	Bacillus	Bacillus megaterium NR 116873.1 ou	99	Bacillus 17	thallus	ANO
552	Actinobacteria	Actinobacteria	Corynebacteriales	Nocardiaceae	Rhodococcus	Rhodococcus fascians NR 037021.1	99	Rhodococcus 3	thallus	PCO
555	Actinobacteria	Actinobacteria	Streptomycetales	Streptomycetaceae	Streptomyces	Streptomyces fulvissimus NR 103947.1	99	Streptomyces 3	thallus	PCO
557	Actinobacteria	Actinobacteria	Streptomycetales	Streptomycetaceae	Streptomyces	Streptomyces fulvissimus NR 103947.1	99	Streptomyces 3	thallus	PCO
561	Actinobacteria	Actinobacteria	Corynebacteriales	Nocardiaceae	Williamsia	Williamsia maris NR 024671.1	100	Williamsia 1	holdfast	SLO
567	Firmicutes	Bacilli	Bacillales	Bacillaceae	Bacillus	Bacillus subtilis NR 112116.2 ou	100	Bacillus 5	holdfast	ANO
568	Firmicutes	Bacilli	Bacillales	Bacillaceae	Bacillus	Bacillus stratosphericus NR 042336.1	100	Bacillus 16	holdfast	ANO
569	Firmicutes	Bacilli	Bacillales	Bacillaceae	Bacillus	Bacillus stratosphericus NR 042336.1	100	Bacillus 16	thallus	LDO
591	Actinobacteria	Actinobacteria	Streptomycetales	Streptomycetaceae	Streptomyces	Streptomyces clavifer NR 043507.1	99	Streptomyces 5	thallus	ANO
593	Firmicutes	Bacilli	Bacillales	Bacillaceae	Bacillus	Bacillus simplex NR 114919.1 ou	100	Bacillus 13	thallus	SLO
595	Proteobacteria	Alphaproteobacteria	Rhizobiales	Stappiaceae	Labrenzia	Labrenzia alba NR 042378.1	98	Labrenzia 2	holdfast	ANO
601	Proteobacteria	Gammaproteobacteria	Alteromonadales	Pseudoalteromonadaceae	Pseudoalteromonas	Pseudoalteromonas nigrifaciens NR 026222.1	100	Pseudoalteromonas 6	receptacle	PCO
602	Firmicutes	Bacilli	Bacillales	Bacillaceae	Bacillus	Bacillus algicola NR 029077.1	99	Bacillus 3	thallus	PCO
603	Bacteroidetes	Bacteroidia	Flavobacteriales	Flavobacteriaceae	Formosa	Formosa algae NR 029076.1	100	Formosa 2	thallus	PCO
604	Firmicutes	Bacilli	Bacillales	Bacillaceae	Bacillus	Bacillus hwajinpoensis NR 025264.1	99	Bacillus 2	holdfast	ANO
609	Actinobacteria	Actinobacteria	Streptomycetales	Streptomycetaceae	Streptomyces	Streptomyces fulvissimus NR 103947.1	99	Streptomyces 3	thallus	ANO
103a	Firmicutes	Bacilli	Bacillales	Bacillaceae	Bacillus	Bacillus megaterium NR 116873.1 ou	99	Bacillus 17	thallus	ANR
15a	Firmicutes	Bacilli	Bacillales	Bacillaceae	Bacillus	Bacillus hwajinpoensis NR 025264.1	99	Bacillus 2	holdfast	LDR
16b	Proteobacteria	Gammaproteobacteria	Alteromonadales	Pseudoalteromonadaceae	Pseudoalteromonas	Pseudalteromonas carrageenovora NR 113605.1	100	Pseudoalteromonas 1	holdfast	LDR
192ai	Firmicutes	Bacilli	Bacillales	Bacillaceae	Bacillus	Bacillus licheniformis NR 118996.1	99	Bacillus 11	receptacle	ANR
208a	Firmicutes	Bacilli	Bacillales	Bacillaceae	Bacillus	Bacillus simplex NR 114919.1 ou	100	Bacillus 13	holdfast	LDR
209b	Firmicutes	Bacilli	Bacillales	Bacillaceae	Bacillus	Bacillus megaterium NR 116873.1 ou	100	Bacillus 18	receptacle	ANR
20a	Proteobacteria	Gammaproteobacteria	Alteromonadales	Alteromonadaceae	Paraglaciecola	Glaciecola chathamensis NR 041397.1	99	Paraglaciecola 2	holdfast	LDR
20b	Proteobacteria	Gammaproteobacteria	Alteromonadales	Pseudoalteromonadaceae	Pseudoalteromonas	Pseudalteromonas carrageenovora NR 113605.1	100	Pseudoalteromonas 1	holdfast	LDR
215b	Proteobacteria	Alphaproteobacteria	Rhodobacterales	Rhodobacteraceae		Primorskyibacter sedentarius NR 113142.1	98	Primorskyibacter 1	frond	LDR
273a	Bacteroidetes	Bacteroidia	Flavobacteriales	Flavobacteriaceae	Zobellia	Zobellia galactanivorans NR 074684.1	98	Zobellia 2	holdfast	LDR
293b	Actinobacteria	Actinobacteria	Corynebacteriales	Nocardiaceae	Rhodococcus	Nocardia coeliaca NR 104776.1	99	Rhodococcus 1	receptacle	ANR
298a	Firmicutes	Bacilli	Bacillales	Bacillaceae	Bacillus	Bacillus megaterium NR 116873.1 ou	100	Bacillus 18	thallus	ANR
343a	Proteobacteria	Gammaproteobacteria	Alteromonadales	Pseudoalteromonadaceae	Pseudoalteromonas	Pseudoalteromonas translucida NR 025655.1	99	Pseudoalteromonas 11	holdfast	ANO
343b	Firmicutes	Bacilli	Bacillales	Bacillaceae	Bacillus	Bacillus aquimaris nr 025241.1	99	Bacillus 4	holdfast	ANO
345b	Firmicutes	Bacilli	Bacillales	Bacillaceae	Bacillus	Bacillus licheniformis NR 118996.1	100	Bacillus 10	holdfast	ANO
348a	Proteobacteria	Gammaproteobacteria	Alteromonadales	Pseudoalteromonadaceae	Pseudoalteromonas	Pseudoalteromonas agarivorans NR 025509.1	99	Pseudoalteromonas 13	frond	LDO
348b	Proteobacteria	Gammaproteobacteria	Oceanospirillales	Halomonadaceae	Cobetia	Cobetia litoralis NR 113403.1	100	Cobetia 1	frond	LDO
349a	Firmicutes	Bacilli	Bacillales	Bacillaceae	Bacillus	Bacillus stratosphericus NR 042336.1	100	Bacillus 16	stipe	LDO
350a	Firmicutes	Bacilli	Bacillales	Bacillaceae	Bacillus	Bacillus subtilis NR 112116.2 ou	100	Bacillus 5	thallus	ANO
352a	Proteobacteria	Gammaproteobacteria	Alteromonadales	Pseudoalteromonadaceae	Pseudoalteromonas	Pseudoalteromonas agarivorans NR 025509.1	99	Pseudoalteromonas 13	thallus	SLO
352b	Proteobacteria	Gammaproteobacteria	Oceanospirillales	Halomonadaceae	Cobetia	Cobetia litoralis NR 113403.1	100	Cobetia 1	thallus	SLO
355a	Proteobacteria	Gammaproteobacteria	Oceanospirillales	Halomonadaceae	Cobetia	Cobetia litoralis NR 113403.1	100	Cobetia 1	thallus	SLO
355bi	Proteobacteria	Gammaproteobacteria	Oceanospirillales	Halomonadaceae	Cobetia	Cobetia litoralis NR 113403.1	100	Cobetia 1	thallus	SLO
355bii	Proteobacteria	Gammaproteobacteria	Alteromonadales	Pseudoalteromonadaceae	Pseudoalteromonas	Pseudoalteromonas agarivorans NR 025509.1	99	Pseudoalteromonas 13	thallus	SLO
356a	Proteobacteria	Gammaproteobacteria	Alteromonadales	Pseudoalteromonadaceae	Pseudoalteromonas	Pseudoalteromonas paragorgicola NR 025654.1 or agarivorans NR 025509.1 or distincta NR 114436.1 or elyakovii NR 028722.1 or nigrifaciens NR 026222.1	99	Pseudoalteromonas 17	thallus	SLO
360a	Proteobacteria	Gammaproteobacteria	Alteromonadales	Alteromonadaceae	Alteromonas	Alteromonas naphtalenivorans NR 145589.1	99	Alteromonas 1	holdfast	PCO
360c	Bacteroidetes	Bacteroidia	Cytophagales	Cyclobacteriaceae	Algoriphagus	Algoriphagus winogradskyi NR 025601.1	99	Algoriphagus 1	holdfast	PCO
362ja	Proteobacteria	Gammaproteobacteria	Pseudomonadales	Moraxellaceae	Psychrobacter	Psychrobacter fjordensis NR 148330.1	100	Psychrobacter 1	holdfast	PCO
362jb	Proteobacteria	Gammaproteobacteria	Alteromonadales	Pseudoalteromonadaceae	Pseudoalteromonas	Pseudoalteromonas agarivorans NR 025509.1	100	Pseudoalteromonas 13	holdfast	PCO
363b	Proteobacteria	Gammaproteobacteria	Alteromonadales	Pseudoalteromonadaceae	Pseudoalteromonas	Pseudoalteromonas agarivorans NR 025509.1	99	Pseudoalteromonas 14	holdfast	PCO
364b	Proteobacteria	Gammaproteobacteria	Alteromonadales	Pseudoalteromonadaceae	Pseudoalteromonas	Pseudoalteromonas spiralis NR 114801.1	99	Pseudoalteromonas 20	holdfast	PCO
367a	Firmicutes	Bacilli	Bacillales	Bacillaceae	Bacillus	Bacillus stratosphericus NR 042336.1	100	Bacillus 16	holdfast	LDO
368a	Proteobacteria	Gammaproteobacteria	Alteromonadales	Pseudoalteromonadaceae	Pseudoalteromonas	Pseudoalteromonas neustonica NR 151996.1	100	Pseudoalteromonas 21	holdfast	LDO
368b	Proteobacteria	Gammaproteobacteria	Alteromonadales	Pseudoalteromonadaceae	Pseudoalteromonas	Pseudoalteromonas elyakovii NR 028722.1	99	Pseudoalteromonas 24	holdfast	LDO
370a	Firmicutes	Bacilli	Bacillales	Bacillaceae	Bacillus	Bacillus stratosphericus NR 042336.1	100	Bacillus 16	holdfast	LDO
371a	Firmicutes	Bacilli	Bacillales	Bacillaceae	Bacillus	Bacillus stratosphericus NR 042336.1	100	Bacillus 16	holdfast	LDO
387a	Actinobacteria	Actinobacteria	Micrococcales	Microbacteriaceae	Microbacterium	Microbacterium diaminobutyricum NR 152648.1	98	Microbacterium 1	holdfast	PCO
389a	Proteobacteria	Gammaproteobacteria	Oceanospirillales	Halomonadaceae	Cobetia	Cobetia amphilecti NR 113404.1	99	Cobetia 4	holdfast	PCO
389b	Proteobacteria	Gammaproteobacteria	Pseudomonadales	Pseudomonadaceae	Pseudomonas	Pseudomonas marincola NR 117186.1	99	Pseudomonas 1	holdfast	PCO
391a	Firmicutes	Bacilli	Bacillales	Bacillaceae	Bacillus	Bacillus stratosphericus NR 042336.1	100	Bacillus 16	holdfast	ANO
403b	Firmicutes	Bacilli	Bacillales	Bacillaceae	Bacillus	Bacillus velezensis NR 075005.2	99	Bacillus 8	stipe	SLO
404a	Firmicutes	Bacilli	Bacillales	Bacillaceae	Bacillus	Bacillus subtilis NR 112116.2 ou	100	Bacillus 5	stipe	SLO
412b	Firmicutes	Bacilli	Bacillales	Bacillaceae	Bacillus	Bacillus simplex NR 114919.1 ou	100	Bacillus 13	thallus	LDO
425a	Proteobacteria	Gammaproteobacteria	Enterobacteriales	Enterobacteriaceae	Erwinia	Erwinia rhapontici NR 041976.1	99	Erwinia 1	frond	SLO
425b	Proteobacteria	Gammaproteobacteria	Enterobacteriales	Enterobacteriaceae	Erwinia	Erwinia rhapontici NR 118858.1	99	Erwinia 2	frond	SLO
426a	Firmicutes	Bacilli	Bacillales	Bacillaceae	Bacillus	Bacillus subtilis NR 112116.2 ou	100	Bacillus 5	frond	SLO
430a	Proteobacteria	Gammaproteobacteria	Alteromonadales	Pseudoalteromonadaceae	Pseudoalteromonas	Pseudoalteromonas paragorgicola NR 025654.1 or agarivorans NR 025509.1 or distincta NR 114436.1 or elyakovii NR 028722.1 or nigrifaciens NR 026222.1	99	Pseudoalteromonas 19	thallus	ANO
432b	Actinobacteria	Actinobacteria	Micrococcales	Micrococcaceae	Micrococcus	Micrococcus aloeverae NR 134088.1	99	Micrococcus 1	thallus	ANO
438a	Firmicutes	Bacilli	Bacillales	Planococcaceae	Lysinibacillus	Lysinibacillus parviboronicapiens NR 114213.1	99	Lysinibacillus 1	holdfast	ANO
438b	Firmicutes	Bacilli	Bacillales	Bacillaceae	Bacillus	Bacillus hwajinpoensis NR 025264.1	99	Bacillus 2	holdfast	ANO
439a	Firmicutes	Bacilli	Bacillales	Bacillaceae	Bacillus	Bacillus subtilis NR 112116.2 ou	100	Bacillus 5	holdfast	ANO
439b	Firmicutes	Bacilli	Bacillales	Bacillaceae	Bacillus	Bacillus licheniformis NR 118996.1	99	Bacillus 11	holdfast	ANO
444b	Bacteroidetes	Bacteroidia	Flavobacteriales	Flavobacteriaceae	Cellulophaga	Cellulophaga baltica NR 025286.1	99	Cellulophaga 2	holdfast	ANO
457a	Firmicutes	Bacilli	Bacillales	Bacillaceae	Bacillus	Bacillus stratosphericus NR 042336.1	100	Bacillus 16	thallus	SLO
458a	Firmicutes	Bacilli	Bacillales	Bacillaceae	Bacillus	Bacillus stratosphericus NR 042336.1	100	Bacillus 16	thallus	SLO
489a	Firmicutes	Bacilli	Bacillales	Bacillaceae	Bacillus	Bacillus simplex NR 114919.1 ou	100	Bacillus 13	Stipe	LDO
489b	Actinobacteria	Actinobacteria	Corynebacteriales	Nocardiaceae	Rhodococcus	Rhodococcus fascians NR 037021.1	99	Rhodococcus 3	Stipe	LDO
4a	Bacteroidetes	Bacteroidia	Flavobacteriales	Flavobacteriaceae	Cellulophaga	Cellulophaga fucicola NR 025287.1	99	Cellulophaga 1	holdfast	LDR
4bii	Proteobacteria	Alphaproteobacteria	Rhizobiales	Stappiaceae	Pseudovibrio	Pseudovibrio ascidiaceicola NR 113916.1	99	Pseudovibrio 1	holdfast	LDR
500b	Firmicutes	Bacilli	Bacillales	Bacillaceae	Bacillus	Bacillus licheniformis NR 118996.1	99	Bacillus 11	holdfast	ANO
505ai	Actinobacteria	Actinobacteria	Micrococcales	Microbacteriaceae	Salinibacterium	Salinibacterium amurskyense NR 041932.1	99	Salinibacterium 1	holdfast	PCO
505aii	Actinobacteria	Actinobacteria	Micrococcales	Microbacteriaceae	Microbacterium	Microbacterium diaminobutyricum NR 152648.1	98	Microbacterium 1	holdfast	PCO
505b	Proteobacteria	Gammaproteobacteria	Pseudomonadales	Pseudomonadaceae	Pseudomonas	Pseudomonas marincola NR 041592.1	99	Pseudomonas 2	holdfast	PCO
509a	Proteobacteria	Alphaproteobacteria	Rhizobiales	Stappiaceae	Labrenzia	Labrenzia alba NR 042378.1	98	Labrenzia 3	holdfast	ANO
509b	Actinobacteria	Actinobacteria	Micrococcales	Microbacteriaceae	Microbacterium	Microbacterium diaminobutyricum NR 152648.1	98	Microbacterium 1	holdfast	ANO
512a	Firmicutes	Bacilli	Bacillales	Bacillaceae	Bacillus	Bacillus licheniformis NR 118996.1	99	Bacillus 11	holdfast	ANO
515b	Firmicutes	Bacilli	Bacillales	Bacillaceae	Bacillus	Bacillus licheniformis NR 118996.1	99	Bacillus 11	thallus	ANO
520b	Bacteroidetes	Bacteroidia	Flavobacteriales	Flavobacteriaceae	Cellulophaga	Cellulophaga baltica NR 025286.1	99	Cellulophaga 2	holdfast	SLO
521a	Firmicutes	Bacilli	Bacillales	Bacillaceae	Bacillus	Bacillus licheniformis NR 118996.1	100	Bacillus 10	holdfast	SLO
531a	Firmicutes	Bacilli	Bacillales	Bacillaceae	Bacillus	Bacillus licheniformis NR 113588.1	99	Bacillus 14	receptacle	PCO
549a	Firmicutes	Bacilli	Bacillales	Bacillaceae	Bacillus	Bacillus licheniformis NR 118996.1	99	Bacillus 11	thallus	ANO
558a	Actinobacteria	Actinobacteria	Corynebacteriales	Nocardiaceae	Rhodococcus	Rhodococcus fascians NR 037021.1	99	Rhodococcus 3	receptacle	PCO
558b	Firmicutes	Bacilli	Bacillales	Bacillaceae	Bacillus	Bacillus simplex NR 114919.1 ou	100	Bacillus 13	receptacle	PCO
566b	Actinobacteria	Actinobacteria	Micrococcales	Micrococcaceae	Kocuria	Kocuria carniphila NR 027193.1	99	Kocuria 1	holdfast	ANO
579a	Actinobacteria	Actinobacteria	Micrococcales	Micrococcaceae	Kocuria	Kocuria carniphila NR 027193.1	99	Kocuria 1	thallus	SLO
590a	Actinobacteria	Actinobacteria	Corynebacteriales	Mycobacteriaceae	Mycobacterium	Mycobacterium neoaurum NR 116556.1	99	Mycobacterium 1	holdfast	SLO
590b	Firmicutes	Bacilli	Bacillales	Bacillaceae	Bacillus	Bacillus subtilis NR 102783.2 ou	99	Bacillus 6	holdfast	SLO
5b	Proteobacteria	Alphaproteobacteria	Rhizobiales	Stappiaceae	Labrenzia	Labrenzia alba NR 042378.1	99	Labrenzia 1	holdfast	LDR
5c	Bacteroidetes	Bacteroidia	Flavobacteriales	Flavobacteriaceae	Zobellia	Zobellia galactanivorans NR 074684.1	98	Zobellia 1	holdfast	LDR
605a	Actinobacteria	Actinobacteria	Corynebacteriales	Mycobacteriaceae	Mycobacterium	Mycobacterium neoaurum NR 116556.1	99	Mycobacterium 1	thallus	PCO
607a	Actinobacteria	Actinobacteria	Corynebacteriales	Mycobacteriaceae	Mycobacterium	Mycobacterium neoaurum NR 116556.1	99	Mycobacterium 1	receptacle	PCO
61ai	Firmicutes	Bacilli	Bacillales	Bacillaceae	Bacillus	Bacillus [brevibacterium]frigoritolerans NR 115064.1	100	Bacillus 12	holdfast	LDR
61b	Firmicutes	Bacilli	Bacillales	Bacillaceae	Bacillus	Bacillus hwajinpoensis NR 025264.1	99	Bacillus 1	holdfast	LDR
7b	Firmicutes	Bacilli	Bacillales	Bacillaceae	Bacillus	Bacillus megaterium NR 116873.1 ou	99	Bacillus 17	holdfast	LDR
L1	Firmicutes	Bacilli	Bacillales	Bacillaceae	Bacillus	Bacillus megaterium NR 116873.1 ou	99	Bacillus 17	receptacle	ANR
L3	Firmicutes	Bacilli	Bacillales	Bacillaceae	Bacillus	Bacillus megaterium NR 116873.1 ou	99	Bacillus 17	receptacle	ANR
