# Supplementary material for: Bacterial–Fungal Interactions in the Kelp Endomicrobiota Drive Autoinducer-2 Quorum Sensing
Source: Front Microbiol. 2019 Jul 31;10:1693. doi: 10.3389/fmicb.2019.01693 (PMC6685064; doi:10.3389/fmicb.2019.01693)
Supplement: Supplementary file 10 [file Table_7.XLSX]

## Sheet: FCSup10_Cla-Co
	Abbreviations :
	RSD QC : relative standard deviation of QC samples
	FC : fold change
	Cla-Co : Cladosporium-Cobetia co-cultures
	Cla-Ps : Cladosporium-Pseudoalteromonas co-cultures
	Cla : Cladosporium monocultures
	Ps : Pseudoalteromonas mono-cultures
	Co : Cobetia monocultures
	Bl : blanks
	name	mzmed	rtmed	RSD QC	FC Cla-Co/Bl	FC Cla-Co/Cla	FC Cla-Co/Co	FC Cla-Ps/Bl	FC Cla-Ps/Cla	FC Cla-Ps/Ps	FC Cla/Bl	FC Cla/Cla-Co	FC Cla/Cla-Ps	FC Co/Bl	FC Co/Cla-Co	FC Ps/Bl	FC Ps/Cla-Ps
	M330T621	330.173	620.826	3.82741	534.061	82.2017	960.492	1.41702	0.218105	0.615037	6.49695	0.0121652	4.58496	0.556028	0.00104113	2.30395	1.62592
	M359T599	359.2	599.482	7.33937	918.141	36.8619	805.12	14.1509	0.568136	6.44805	24.9076	0.0271283	1.76014	1.14038	0.00124205	2.1946	0.155086
	M362T471_2	362.163	470.761	2.74562	208.977	121.806	305.718	3.84055	2.23853	7.01292	1.71565	0.00820976	0.446722	0.683563	0.00327099	0.547638	0.142594
	M520T549	520.276	549.229	16.6388	382.791	11.0061	212.686	5.62102	0.161617	3.81786	34.7799	0.0908589	6.18747	1.79979	0.00470177	1.4723	0.261927
	M396T1081	396.29	1081.13	5.13529	412.307	127.464	182.392	3.33181	1.03003	0.0890395	3.23469	0.00784533	0.970848	2.26055	0.00548269	37.4195	11.231
	M273T599	273.095	598.992	8.48448	227.041	151.275	168.055	6.07486	4.04761	4.61381	1.50085	0.00661049	0.247059	1.35099	0.00595043	1.31667	0.216741
	M613T576	613.265	575.617	6.26149	225.997	54.7959	165.655	1.28157	0.310732	1.32408	4.12435	0.0182495	3.21821	1.36427	0.00603666	0.967892	0.755241
	M348T435	348.203	434.697	3.80429	22.2484	38.2411	119.468	0.55905	0.960911	2.45373	0.581792	0.0261499	1.04068	0.186228	0.00837043	0.227837	0.407542
	M391T502	391.179	501.515	10.5343	31.6779	60.3431	102.748	0.371307	0.707303	0.576471	0.524963	0.0165719	1.41382	0.308308	0.00973259	0.644104	1.73469
	M341T359	341.216	359.168	16.4254	83.5062	227.033	99.8978	0.683148	1.85732	0.691366	0.367815	0.00440464	0.538411	0.835916	0.0100102	0.988112	1.44641
	M272T539	272.106	538.627	12.3995	96.8014	151.291	88.3922	4.75415	7.43027	5.30101	0.639835	0.00660977	0.134585	1.09513	0.0113132	0.896838	0.188643
	M366T431	366.214	431.173	11.4388	18.6419	38.4632	76.7891	0.419113	0.86474	1.98088	0.48467	0.0259989	1.15642	0.242768	0.0130227	0.21158	0.504827
	M264T599	264.108	598.992	12.6324	104.312	89.3562	76.6175	3.6938	3.16422	2.79199	1.16737	0.0111912	0.316034	1.36146	0.0130519	1.323	0.358168
	M364T458	364.198	458.306	7.14145	45.0241	46.0445	68.2266	1.75124	1.79093	5.64099	0.977839	0.0217181	0.55837	0.65992	0.014657	0.310449	0.177274
	M346T442	346.169	441.635	7.04517	64.9551	69.1517	59.5221	0.947419	1.00863	0.819813	0.939313	0.014461	0.991444	1.09128	0.0168005	1.15565	1.21979
	M770T424	770.298	424.123	8.2091	59.4775	32.9957	55.2656	1.85248	1.02768	1.87599	1.80258	0.030307	0.973066	1.07621	0.0180944	0.987466	0.533051
	M445T504_2	445.224	503.973	11.6756	31.0484	42.0894	55.0147	0.824462	1.11764	0.798887	0.737678	0.0237589	0.89474	0.564367	0.018177	1.03201	1.25174
	M229T423	229.143	422.608	16.9338	25.9534	55.1901	41.5013	0.940777	2.00057	0.952441	0.470255	0.0181192	0.499858	0.625363	0.0240956	0.987753	1.04993
	M312T624	312.17	624.334	61.1455	84.4118	38.1565	38.2112	1.43777	0.649913	1.29829	2.21225	0.0262079	1.53867	2.20908	0.0261703	1.10744	0.770247
	M474T434	474.261	434.235	10.9014	34.3627	36.5178	26.0269	1.81795	1.93196	2.20522	0.940984	0.0273839	0.517608	1.32027	0.0384217	0.824384	0.45347
	M350T418	350.182	417.594	10.1049	13.6009	36.5097	25.609	0.597541	1.60402	1.49259	0.372527	0.02739	0.623434	0.531096	0.0390487	0.400338	0.669977
	M380T391	380.193	391.105	8.39147	16.8779	18.8349	18.4759	1.09475	1.22169	1.69807	0.896094	0.0530929	0.818539	0.913505	0.0541245	0.6447	0.588903
	M499T824	499.25	824.179	20.3344	9.81737	10.7905	14.9853	0.679492	0.746849	0.676859	0.909812	0.0926738	1.33896	0.655133	0.066732	1.00389	1.47741
	M379T711	379.158	711.449	7.96561	12.9363	12.8094	14.7752	0.868094	0.859581	1.93984	1.0099	0.0780676	1.16336	0.87554	0.067681	0.447509	0.515508
	M346T1043	346.274	1043.03	4.77454	17.1618	31.1026	13.7031	347.987	630.662	2.48239	0.55178	0.0321517	0.00158564	1.2524	0.0729763	140.182	0.402837
	M362T465	362.15	464.592	65.1809	11.1443	26.4755	13.0471	1.04195	2.47536	0.702882	0.420931	0.0377708	0.403982	0.854161	0.0766453	1.4824	1.42271
	M470T768	470.215	768.022	8.25341	12.3122	12.314	11.9509	0.828502	0.828626	0.762986	0.99985	0.0812081	1.20682	1.03023	0.0836758	1.08587	1.31064
	M348T426	348.154	426.141	71.7137	17.3539	17.9382	11.7439	1.17186	1.21132	1.05059	0.967425	0.0557469	0.825547	1.47769	0.0851507	1.11543	0.951847

## Sheet: FCSup10_Cla-Ps
	Abbreviations :
	RSD QC : relative standard deviation of QC samples
	FC : fold change
	Cla-Co : Cladosporium-Cobetia co-cultures
	Cla-Ps : Cladosporium-Pseudoalteromonas co-cultures
	Cla : Cladosporium monocultures
	Ps : Pseudoalteromonas mono-cultures
	Co : Cobetia monocultures
	Bl : blanks
	name	mzmed	rtmed	RSD QC	FC Cla-Co/Bl	FC Cla-Co/Cla	FC Cla-Co/Co	FC Cla-Ps/Bl	FC Cla-Ps/Cla	FC Cla-Ps/Ps	FC Cla/Bl	FC Cla/Cla-Co	FC Cla/Cla-Ps	FC Co/Bl	FC Co/Cla-Co	FC Ps/Bl	FC Ps/Cla-Ps
	M511T523	511.292	522.975	6.24255	71.4407	3.63966	61.9112	1820.8	92.7637	1736.91	19.6284	0.274751	0.0107801	1.15392	0.0161522	1.0483	0.000575736
	M346T1042	346.31	1041.94	9.17256	21.1798	27.6403	11.2198	512.036	668.223	50.5501	0.766265	0.0361791	0.00149651	1.88771	0.0891282	10.1293	0.0197823
	M223T829	223.133	829.256	4.38968	3.7977	2.35831	0.70707	50.1949	31.1702	25.5806	1.61035	0.424033	0.032082	5.37104	1.41429	1.96223	0.0390921
	M457T397	457.183	397.191	10.36	0.504006	0.377942	0.675643	17.8929	13.4175	11.6092	1.33355	2.64591	0.0745296	0.745965	1.48007	1.54127	0.0861387
	M457T413	457.183	413.183	8.81608	0.193984	0.119437	0.947954	22.3045	13.733	11.5214	1.62416	8.37264	0.0728175	0.204634	1.0549	1.93592	0.0867951

## Sheet: FCSup10_Cla
	Abbreviations :
	RSD QC : relative standard deviation of QC samples
	FC : fold change
	Cla-Co : Cladosporium-Cobetia co-cultures
	Cla-Ps : Cladosporium-Pseudoalteromonas co-cultures
	Cla : Cladosporium monocultures
	Ps : Pseudoalteromonas mono-cultures
	Co : Cobetia monocultures
	Bl : blanks
	name	mzmed	rtmed	RSD QC	FC Cla-Co/Bl	FC Cla-Co/Cla	FC Cla-Co/Co	FC Cla-Ps/Bl	FC Cla-Ps/Cla	FC Cla-Ps/Ps	FC Cla/Bl	FC Cla/Cla-Co	FC Cla/Cla-Ps	FC Co/Bl	FC Co/Cla-Co	FC Ps/Bl	FC Ps/Cla-Ps
	M607T866	607.456	866.297	6.69122	5.41477	0.0028362	5.66785	2.17763	0.00114062	1.36125	1909.16	352.584	876.716	0.955349	0.176434	1.59973	0.734618
	M507T866	507.368	865.742	7.04906	3.13898	0.00328551	3.23356	1.26532	0.00132438	0.988575	955.402	304.367	755.069	0.970751	0.309256	1.27994	1.01156
	M589T866	589.446	865.769	5.60175	2.08179	0.0037676	1.97819	1.08383	0.00196151	0.75993	552.55	265.421	509.812	1.05237	0.505511	1.42622	1.31591
	M588T1017	588.419	1016.91	2.12431	9.12934	0.0127384	1.05344	1.90246	0.00265455	1.20631	716.68	78.5029	376.712	8.66621	0.94927	1.57709	0.828972
	M477T733	477.249	732.799	6.87723	1.28175	0.0073193	1.47752	0.771869	0.00440769	0.84494	175.119	136.625	226.876	0.867496	0.676808	0.913519	1.18352
	M380T567	380.215	567.437	15.3467	16.1249	0.0723207	18.5315	1.09445	0.00490865	1.00744	222.964	13.8273	203.722	0.870136	0.0539621	1.08638	0.992619
	M401T714	401.233	714.389	2.50912	4.17033	0.0296862	2.33264	0.878147	0.00625103	0.922354	140.48	33.6857	159.974	1.78782	0.428699	0.952072	1.08418
	M609T1017	609.397	1017.28	3.03207	134.155	0.0644027	67.6589	13.1986	0.00633617	2.02618	2083.06	15.5273	157.824	1.98281	0.01478	6.51404	0.493539
	M441T714	441.225	714.006	4.71083	6.31863	0.0390785	5.04351	1.06166	0.00656597	0.841002	161.691	25.5895	152.3	1.25282	0.198274	1.26237	1.18906
	M485T669	485.215	668.693	5.9427	7.00427	0.0544109	7.82966	0.893935	0.0069443	0.999641	128.729	18.3787	144.003	0.894582	0.127719	0.894255	1.00036
	M467T921	467.298	921.239	4.17725	4.10702	0.0162492	3.42548	1.76917	0.0069996	1.5598	252.752	61.5415	142.865	1.19896	0.29193	1.13422	0.641106
	M557T849	557.456	849.402	9.23696	16.374	0.0140197	21.0944	8.31292	0.00711765	2.19373	1167.93	71.3282	140.496	0.776227	0.047406	3.7894	0.455844
	M632T1016	632.473	1016.48	6.63275	6.61455	0.0398607	4.0667	1.59008	0.00958218	1.16941	165.942	25.0874	104.36	1.62652	0.2459	1.35973	0.85513
	M328T734	328.163	733.536	10.4859	1.8289	0.0235917	0.275998	0.793828	0.0102399	0.745341	77.5231	42.3877	97.6573	6.6265	3.62321	1.06505	1.34167
	M295T888	295.227	887.982	3.8726	0.602941	0.00995607	2.27702	0.624462	0.0103114	1.35579	60.5601	100.441	96.9796	0.264794	0.439171	0.460589	0.737576
	M611T859	611.429	858.981	8.9257	3.17295	0.0175566	2.5825	1.8744	0.0103714	1.0661	180.727	56.9588	96.4187	1.22864	0.387222	1.75819	0.938001
	M248T669	248.14	669.335	5.29034	2.06842	0.0307483	2.13214	0.717292	0.010663	0.787942	67.2692	32.5221	93.7821	0.970114	0.469013	0.910336	1.26913
	M347T776	347.186	776.307	5.48498	1.55278	0.0175712	1.41677	1.08655	0.0122954	0.735762	88.3706	56.9113	81.3313	1.096	0.705833	1.47677	1.35914
	M277T887	277.216	886.615	3.56825	0.642735	0.0167904	1.60086	0.521092	0.0136127	1.23163	38.2799	59.5579	73.4609	0.401493	0.624664	0.423091	0.81193
	M462T921	462.343	920.814	8.35867	0.710269	0.0100596	0.0557562	0.971185	0.013755	0.791986	70.6061	99.4075	72.701	12.7388	17.9352	1.22627	1.26265
	M362T567	362.204	566.826	7.87047	7.18697	0.0748294	5.17667	1.35886	0.0141482	1.00057	96.0447	13.3637	70.6803	1.38834	0.193174	1.35809	0.999434
	M436T714	436.27	714.327	6.59726	2.91528	0.0413822	2.54809	1.025	0.0145498	0.0354888	70.4476	24.165	68.7294	1.1441	0.392451	28.8824	28.1779
	M346T733_1	346.173	733.443	5.1478	2.50454	0.0291215	0.709313	1.28877	0.0149851	0.0713242	86.003	34.3389	66.7328	3.53094	1.40982	18.0691	14.0205
	M463T718	463.252	717.621	8.00674	2.40697	0.03326	1.82615	1.08855	0.0150418	0.728918	72.3683	30.0661	66.4813	1.31805	0.547599	1.49338	1.3719
	M277T764	277.237	763.94	14.9081	0.224878	0.00950982	0.392178	0.36549	0.0154561	0.628092	23.647	105.154	64.6992	0.573409	2.54986	0.581906	1.59212
	M649T849	649.397	849.428	8.00785	5.19999	0.048348	5.74266	1.73238	0.0161071	1.2695	107.553	20.6834	62.0843	0.905503	0.174135	1.36462	0.787712
	M327T759	327.217	759.114	14.2237	0.829968	0.0226544	1.33829	0.637493	0.0174007	0.997552	36.6361	44.1416	57.469	0.620171	0.747223	0.639058	1.00245
	M224T635	224.172	634.732	9.609	1.92176	0.03731	1.01666	0.907964	0.0176277	0.128864	51.5078	26.8025	56.7289	1.89027	0.983614	7.04588	7.76009
	M335T743	335.22	742.868	7.63806	0.0993803	0.0172328	1.39298	0.102712	0.0178105	0.467882	5.76693	58.0289	56.1466	0.0713436	0.717885	0.219525	2.13729
	M459T733	459.238	732.934	5.41271	1.08706	0.0209718	1.03765	0.925427	0.0178535	0.842849	51.8344	47.683	56.0113	1.04762	0.963715	1.09797	1.18645
	M336T752	336.223	752.348	23.0756	0.0921948	0.0108085	0.0703221	0.155632	0.0182456	0.0825857	8.52984	92.5198	54.8079	1.31104	14.2203	1.88449	12.1086
	M210T43	210.088	43.0265	14.3118	3.50874	0.0209196	6.32462	3.07502	0.0183337	1.3934	167.725	47.8021	54.5443	0.554774	0.158112	2.20685	0.717668
	M335T747	335.183	747.14	6.2077	0.478635	0.015151	0.99829	0.621512	0.0196738	0.366704	31.5909	66.0021	50.8291	0.479455	1.00171	1.69486	2.72699
	M377T866	377.28	865.903	5.39786	0.864979	0.0385495	0.371222	0.490817	0.0218742	0.873547	22.4381	25.9407	45.7159	2.33008	2.6938	0.561866	1.14476
	M279T856	279.196	855.528	2.59899	1.43272	0.0834764	1.96301	0.381726	0.022241	0.0500225	17.1632	11.9794	44.9621	0.72986	0.509422	7.63108	19.991
	M663T866	663.377	866.021	6.69224	5.04894	0.0463757	4.83152	2.43949	0.0224073	1.77801	108.87	21.563	44.6283	1.045	0.206974	1.37204	0.562428
	M874T701	874.483	700.837	15.0267	1.23691	0.024826	1.11565	1.18875	0.0238594	1.03557	49.8231	40.2804	41.9122	1.10869	0.896339	1.14792	0.96565
	M946T850	945.632	849.918	12.9919	1.31325	0.0303234	1.06793	1.0452	0.0241339	0.816124	43.3083	32.9779	41.4355	1.22972	0.93639	1.28069	1.2253
	M649T898	649.398	898.149	7.9045	0.719174	0.0269157	0.893664	0.645873	0.0241723	0.72499	26.7195	37.153	41.3696	0.804748	1.11899	0.890871	1.37933
	M195T866	195.138	866.262	3.67567	3.62637	0.0394536	3.70422	2.28021	0.0248079	1.58245	91.9146	25.3462	40.3098	0.978982	0.269962	1.44093	0.63193
	M336T866_2	336.253	866.307	3.02072	4.64025	0.0368753	6.50078	3.38071	0.0268659	1	125.836	27.1184	37.2219	0.7138	0.153828	3.3807	0.999998
	M279T894	279.232	893.774	7.71484	0.801332	0.0335379	1.25616	0.6543	0.0273842	0.49517	23.8933	29.817	36.5174	0.637922	0.796076	1.32136	2.01951
	M377T701	377.196	701.281	8.1869	0.363991	0.0330139	0.517357	0.304719	0.0276379	0.682094	11.0254	30.2903	36.1822	0.703558	1.9329	0.446741	1.46607
	M219T713	219.138	713	51.7475	3.0973	0.0401069	2.48354	2.31903	0.0300291	1.0491	77.2261	24.9334	33.301	1.24713	0.402651	2.2105	0.953199
	M615T849	615.459	849.462	9.23312	1.17537	0.0412696	1.25881	0.856999	0.0300909	0.690194	28.4803	24.2309	33.2326	0.933713	0.794399	1.24168	1.44887
	M365T669	365.159	668.946	28.2011	1.62844	0.0322126	0.909527	1.57487	0.0311531	0.859073	50.5527	31.0437	32.0996	1.79042	1.09947	1.83322	1.16405
	M295T866	295.227	865.505	3.48395	2.81635	0.0414741	7.89064	2.19324	0.032298	3.06443	67.9063	24.1114	30.9616	0.356923	0.126732	0.715709	0.326325
	M562T894	562.491	894.287	9.5831	1.19647	0.0575314	2.28818	0.679816	0.0326886	1.37981	20.7967	17.3818	30.5917	0.522891	0.437029	0.492687	0.724736
	M539T849	539.446	849.468	10.6918	0.646218	0.0301921	0.592683	0.724773	0.0338623	0.813516	21.4035	33.1212	29.5313	1.09033	1.68724	0.890914	1.22923
	M337T662	337.165	662.198	17.324	1.89621	0.0812612	1.00395	0.804549	0.0344786	0.36078	23.3348	12.306	29.0035	1.88875	0.996063	2.23002	2.77177
	M171T866	171.101	865.787	12.1601	2.70629	0.0447822	2.90331	2.17349	0.0359658	1.52694	60.4321	22.3303	27.8042	0.932139	0.344435	1.42343	0.654905
	M259T881	259.154	880.653	73.0308	0.910493	0.0371768	1.63545	0.889705	0.036328	0.596743	24.4909	26.8985	27.527	0.556725	0.611454	1.49093	1.67576
	M319T701_2	319.191	700.841	4.03009	0.968596	0.0300617	0.612486	1.20217	0.037311	1.20513	32.2203	33.265	26.8018	1.58142	1.63269	0.997546	0.829787
	M500T707	500.227	706.898	19.3411	1.10638	0.0476203	1.05207	0.870522	0.0374687	0.688983	23.2333	20.9994	26.6889	1.05162	0.950511	1.26349	1.45142
	M279T865	279.232	864.933	2.23949	1.26192	0.0459575	1.20806	1.03449	0.037675	0.292311	27.4584	21.7592	26.5428	1.04458	0.82777	3.53902	3.42101
	M351T787	351.214	786.75	36.4774	0.713182	0.0311735	1.64028	0.867897	0.0379361	1.28505	22.8779	32.0786	26.3601	0.434793	0.609653	0.675379	0.778179
	M459T636	459.2	635.727	8.86823	1.39933	0.0727388	0.850852	0.732663	0.0380846	0.685477	19.2378	13.7478	26.2573	1.64462	1.17529	1.06884	1.45884
	M294T829	294.208	829.243	14.4265	3.53564	0.0304307	3.38695	4.43304	0.0381545	2.69837	116.187	32.8616	26.2092	1.0439	0.295251	1.64286	0.370595
	M318T669	318.177	669.061	5.66369	0.7063	0.0369664	0.405604	0.752318	0.0393748	0.497233	19.1066	27.0516	25.3969	1.74136	2.46546	1.51301	2.01113
	M319T850	319.224	849.92	3.63249	1.18306	0.0743743	3.77315	0.652609	0.041027	2.21281	15.9068	13.4455	24.3742	0.313547	0.265031	0.294923	0.451914
	M297T894	297.242	894.186	5.22563	0.349883	0.0520604	1.26192	0.278272	0.0414051	0.686573	6.72071	19.2085	24.1516	0.277261	0.79244	0.405305	1.45651
	M518T714	518.16	714.046	7.32392	2.01195	0.0873294	1.77405	0.990634	0.0429987	0.933079	23.0387	11.4509	23.2565	1.1341	0.563682	1.06168	1.07172
	M318T863	318.212	862.583	27.0339	3.22352	0.065124	7.00487	2.15403	0.0435173	0.429599	49.4983	15.3553	22.9794	0.460183	0.142758	5.01405	2.32775
	M318T670	318.213	669.811	41.1656	0.446206	0.0345847	0.669916	0.569519	0.0441426	0.979709	12.9018	28.9145	22.6539	0.666062	1.49272	0.581315	1.02071
	M394T516	394.158	515.514	28.9793	1.99398	0.0562037	1.79978	1.59706	0.0450161	0.880711	35.4776	17.7924	22.2143	1.1079	0.555625	1.81338	1.13545
	M279T850	279.232	849.926	3.18558	3.23457	0.0840005	9.3595	1.80728	0.0469345	0.19629	38.5066	11.9047	21.3063	0.345592	0.106843	9.20723	5.09451
	M210T41	210.124	40.583	5.5629	1.67656	0.045538	1.06354	1.79023	0.0486255	1.65799	36.8167	21.9597	20.5653	1.57639	0.940254	1.07976	0.603141
	M220T719	220.142	718.932	41.6308	0.471309	0.0352844	1.20146	0.651791	0.0487961	1.40315	13.3574	28.3412	20.4934	0.392279	0.832319	0.464519	0.712681
	M280T850	280.235	849.65	3.40675	1.45585	0.0898656	0.429975	0.796095	0.0491409	0.1786	16.2003	11.1277	20.3496	3.38589	2.32572	4.45743	5.59912
	M206T669	206.129	668.97	8.83289	0.735121	0.0557963	1.41698	0.658143	0.0499536	1.53659	13.1751	17.9223	20.0186	0.518793	0.705724	0.428314	0.650792
	M749T898	749.324	898.168	5.997	0.618411	0.050512	1.09502	0.615917	0.0503083	0.940955	12.2428	19.7973	19.8774	0.564748	0.913225	0.654566	1.06275
	M211T194	211.108	194.015	5.56527	0.446838	0.0540339	0.347505	0.416336	0.0503455	0.547692	8.26959	18.5069	19.8628	1.28585	2.87766	0.760165	1.82584
	M294T729	294.215	729.351	24.0419	0.486883	0.0755979	1.11908	0.328035	0.0509337	0.341682	6.44043	13.2279	19.6334	0.435073	0.893587	0.960058	2.92669
	M269T670	269.103	669.827	29.4008	1.37903	0.055352	0.734739	1.27234	0.05107	0.747024	24.9137	18.0662	19.581	1.87689	1.36103	1.70322	1.33864
	M569T1007	569.403	1007.22	37.8112	0.612978	0.048688	0.476538	0.657445	0.05222	0.804314	12.5899	20.5389	19.1498	1.28631	2.09847	0.817398	1.2433
	M276T831	276.204	831.05	24.0946	2.39215	0.0448133	1.82391	2.8736	0.0538324	0.681647	53.3805	22.3148	18.5762	1.31155	0.548272	4.21567	1.46703
	M492T670	491.694	669.611	16.5923	1.11565	0.0673573	1.15382	0.893546	0.0539478	0.796682	16.5632	14.8462	18.5364	0.966921	0.866688	1.12158	1.25521
	M681T866	681.388	866.258	7.4048	1.75594	0.036774	1.56561	2.66152	0.0557392	0.923041	47.7495	27.1931	17.9407	1.12157	0.63873	2.88342	1.08338
	M461T699	461.181	698.818	60.322	1.58658	0.0973153	1.20794	0.919523	0.0564003	0.926335	16.3035	10.2759	17.7304	1.31346	0.827853	0.992646	1.07952
	M218T675	218.126	675.165	48.0755	0.446903	0.0606027	0.212382	0.423466	0.0574245	0.914722	7.37431	16.5009	17.4142	2.10424	4.7085	0.462945	1.09323
	M333T662	333.204	662.351	27.3764	0.91775	0.0824062	1.12226	0.650152	0.0583782	0.619608	11.1369	12.135	17.1297	0.817769	0.891059	1.0493	1.61392
	M334T832	334.238	831.599	38.9867	2.01126	0.0567245	1.44211	2.0961	0.0591173	1.22426	35.4566	17.6291	16.9155	1.39467	0.693429	1.71213	0.81682
	M258T656	258.12	655.597	24.5806	0.817188	0.048857	0.202635	0.996794	0.059595	0.34085	16.7261	20.4679	16.7799	4.03281	4.93498	2.92444	2.93384
	M317T873	317.209	873.438	5.62261	0.764868	0.0544254	3.88157	0.8915	0.0634361	4.15195	14.0535	18.3738	15.7639	0.197051	0.257628	0.214719	0.240851
	M505T391_1	505.188	390.587	10.8882	0.815541	0.0799182	0.625974	0.648525	0.0635516	0.889836	10.2047	12.5128	15.7352	1.30283	1.59751	0.728813	1.1238
	M303T508	303.19	507.986	33.0702	1.05618	0.0921316	0.6049	0.764955	0.0667275	0.642592	11.4639	10.854	14.9863	1.74605	1.65317	1.19042	1.5562
	M310T637	310.172	637.468	15.7321	0.911758	0.0890358	0.836999	0.698839	0.0682436	0.531036	10.2404	11.2314	14.6534	1.08932	1.19475	1.31599	1.88311
	M183T754	183.138	753.869	19.8695	0.85074	0.0709822	0.987064	0.965917	0.0805921	1.0762	11.9853	14.088	12.4082	0.861889	1.01311	0.897522	0.929191
	M195T849	195.138	849.428	6.29513	1.30298	0.0918143	1.22758	1.19514	0.0842155	1.16434	14.1915	10.8915	11.8743	1.06142	0.814611	1.02646	0.858855
	M311T770	311.222	769.808	10.6581	0.846231	0.0567579	1.00413	1.28971	0.086503	0.386354	14.9095	17.6187	11.5603	0.842753	0.995889	3.33817	2.5883
	M261T895	261.221	894.668	44.4652	0.81925	0.0740626	1.55393	0.966408	0.0873661	1.65781	11.0616	13.5021	11.4461	0.527212	0.64353	0.582942	0.603205
	M631T850	631.387	850.372	8.25422	1.49304	0.0909712	0.957175	1.48617	0.0905526	0.94206	16.4122	10.9925	11.0433	1.55984	1.04474	1.57757	1.0615
	M109T866	109.101	865.988	14.9374	1.17707	0.070604	1.27426	1.61873	0.097096	1.17018	16.6715	14.1635	10.2991	0.923731	0.784769	1.38332	0.854566
	M408T570	408.171	569.982	21.3513	4.45164	0.100144	3.59656	1.26877	0.0285424	0.917353	44.4523	9.9856	35.0356	1.23775	0.278044	1.38308	1.09009
	M197T382	197.107	381.921	10.5847	5.53489	1.22274	3.6165	0.198047	0.0437515	0.170023	4.52664	0.817838	22.8564	1.53045	0.27651	1.16483	5.88157
	M473T745	473.256	745.138	4.05819	69.6559	3.00818	58.8379	1.30913	0.0565364	0.464374	23.1555	0.332427	17.6877	1.18386	0.0169959	2.81913	2.15344
	M209T649	209.071	649.482	71.5828	8.21331	2.64076	20.6668	0.186726	0.0600365	0.792864	3.11021	0.378679	16.6565	0.397416	0.0483868	0.235508	1.26125
	M299T546	299.204	546.133	31.8928	3.02338	0.206418	2.25308	0.921656	0.062925	0.146815	14.6469	4.84454	15.8919	1.34189	0.443837	6.27768	6.8113
	M223T849	223.169	849.41	5.72536	1.70123	0.131081	1.77519	0.819314	0.0631286	0.752399	12.9785	7.62886	15.8407	0.958339	0.56332	1.08894	1.32908
	M465T535	465.057	534.589	59.0118	2.34033	0.141551	1.97896	1.06699	0.0645351	1.13551	16.5335	7.0646	15.4955	1.18261	0.505316	0.939657	0.880661
	M983T850	982.674	849.897	15.0852	2.49814	0.119655	3.00493	1.42493	0.0682511	0.61833	20.8778	8.35735	14.6518	0.831349	0.332787	2.30449	1.61726
	M355T661	355.231	661.124	36.9551	1.52452	0.110681	0.297133	0.944462	0.0685683	0.0947198	13.774	9.03498	14.584	5.13077	3.3655	9.97112	10.5575
	M749T849	749.323	849.404	6.12593	1.93531	0.117952	2.13955	1.17597	0.0716724	0.981294	16.4076	8.478	13.9524	0.904538	0.467387	1.19839	1.01906
	M239T560	239.083	559.812	25.6599	2.24032	0.164073	1.70716	1.09538	0.0802214	0.935384	13.6544	6.09486	12.4655	1.31231	0.585769	1.17105	1.06908
	M348T597	348.218	597.447	11.1502	2.9579	0.218426	2.16326	1.11316	0.0822008	0.217211	13.5419	4.57822	12.1653	1.36734	0.462266	5.12478	4.60382
	M425T954	425.305	954.244	22.9963	0.795357	0.123095	0.719537	0.543666	0.0841419	0.802247	6.4613	8.12378	11.8847	1.10537	1.38978	0.67768	1.2465
	M347T703	347.222	702.887	48.9931	13.5747	0.181114	1.03803	6.54879	0.0873743	0.144313	74.951	5.52137	11.445	13.0774	0.963368	45.3791	6.9294
	M195T764	195.138	763.633	38.1094	1.01114	0.110818	1.33398	0.901465	0.0987977	1.26741	9.12435	9.02381	10.1217	0.757989	0.749636	0.711266	0.789011
	M311T787	311.222	786.644	25.9343	1.19924	0.0866788	1.38559	1.42726	0.10316	1.42967	13.8354	11.5368	9.6937	0.865505	0.721714	0.998309	0.69946
	M429T1014	429.337	1013.62	10.2472	0.379469	0.0579287	0.580263	0.676584	0.103285	0.699243	6.55062	17.2626	9.6819	0.65396	1.72336	0.967596	1.43012
	M615T898	615.46	897.638	7.57633	0.525978	0.0930455	0.870973	0.592423	0.1048	1.23598	5.65292	10.7474	9.54202	0.603898	1.14814	0.479313	0.809072
	M165T754	165.127	753.929	12.1072	0.80055	0.0714226	0.846542	1.2057	0.107568	0.733963	11.2086	14.0012	9.29641	0.94567	1.18128	1.64272	1.36247
	M337T904	337.237	903.765	5.76971	8.9856	0.062615	12.1667	15.9197	0.110935	0.484404	143.506	15.9706	9.01432	0.738539	0.0821914	32.8646	2.06439
	M319T716	319.227	715.815	15.6513	0.712117	0.087671	0.563366	0.910256	0.112064	1.08118	8.12261	11.4063	8.92343	1.26404	1.77505	0.841914	0.924919
	M299T898	299.25	897.859	17.7706	1.03718	0.0880074	0.47954	1.35744	0.115183	0.908169	11.7851	11.3627	8.68186	2.16286	2.08533	1.4947	1.10112
	M610T850	610.368	850.312	6.90669	1.54458	0.0800956	1.1509	2.23368	0.11583	0.261925	19.2842	12.4851	8.63334	1.34206	0.868888	8.52795	3.81788
	M291T710	291.223	709.595	89.5158	0.821678	0.0787671	1.35298	1.51769	0.145488	0.678786	10.4317	12.6957	6.87342	0.607311	0.739111	2.23589	1.47322
	M309T785	309.183	784.726	56.828	0.639303	0.0863649	0.739651	1.35223	0.182676	1.05576	7.40235	11.5788	5.47417	0.864331	1.35199	1.28081	0.947183
	M336T866_1	336.223	866.233	2.89655	13.6907	0.0908043	2.11833	32.5683	0.216011	0.918499	150.771	11.0127	4.62939	6.46296	0.472071	35.4581	1.08873
	M292T730	292.191	729.947	8.37882	0.0496777	0.0767343	0.0342023	0.175077	0.27043	0.0165981	0.6474	13.032	3.69781	1.45247	29.2378	10.548	60.2478

## Sheet: FCSup10_ Co
	Abbreviations :
	RSD QC : relative standard deviation of QC samples
	FC : fold change
	Cla-Co : Cladosporium-Cobetia co-cultures
	Cla-Ps : Cladosporium-Pseudoalteromonas co-cultures
	Cla : Cladosporium monocultures
	Ps : Pseudoalteromonas mono-cultures
	Co : Cobetia monocultures
	Bl : blanks
	name	mzmed	rtmed	RSD QC	FC Cla-Co/Bl	FC Cla-Co/Cla	FC Cla-Co/Co	FC Cla-Ps/Bl	FC Cla-Ps/Cla	FC Cla-Ps/Ps	FC Cla/Bl	FC Cla/Cla-Co	FC Cla/Cla-Ps	FC Co/Bl	FC Co/Cla-Co	FC Ps/Bl	FC Ps/Cla-Ps
	M314T908	314.269	907.683	4.97651	0.767908	0.354023	0.00085252	0.712869	0.328649	1.33419	2.16909	2.82467	3.04276	900.751	1172.99	0.534308	0.749518
	M286T821	286.238	821.449	5.09154	0.0578533	1.10056	0.00166907	0.0737577	1.40311	0.867556	0.0525672	0.90863	0.712701	34.6619	599.135	0.0850178	1.15266
	M354T976	354.3	976.089	2.30786	8.13276	2.97387	0.00255204	10.8957	3.98417	6.23005	2.73474	0.336262	0.250993	3186.77	391.843	1.74889	0.160512
	M322T838	322.238	837.51	4.67188	3.68756	0.743543	0.0026309	77.6139	15.6497	0.0075781	4.95944	1.34491	0.0638989	1401.64	380.098	10241.9	131.959
	M328T967	328.285	966.947	2.14031	6.32393	6.53823	0.00303964	2.33516	2.41429	2.70468	0.967224	0.152947	0.4142	2080.49	328.987	0.863379	0.36973
	M402T869	402.267	869.471	5.69983	0.702955	0.134769	0.00371017	0.90903	0.174277	0.523599	5.21601	7.42012	5.738	189.467	269.529	1.73612	1.90986
	M270T519	270.17	519.022	14.4081	0.27141	1.41691	0.00392872	0.686281	3.58277	0.0643739	0.19155	0.705761	0.279113	69.0836	254.536	10.6609	15.5342
	M313T857	313.256	857.397	7.52722	0.539629	0.310937	0.00505161	4.42992	2.55254	2.72356	1.7355	3.21609	0.391767	106.823	197.957	1.62652	0.367166
	M321T569	321.254	568.972	3.20453	0.739067	1.18881	0.00522926	20.9526	33.703	0.021465	0.621684	0.841175	0.029671	141.333	191.232	976.127	46.5874
	M336T976	336.29	976.059	2.43112	0.574516	0.801833	0.00552072	0.772039	1.07751	2.29311	0.716503	1.24714	0.928066	104.065	181.136	0.336677	0.436089
	M696T988	695.594	988.397	5.34584	1.02193	1.12934	0.00584141	0.655775	0.724699	0.581939	0.904893	0.885475	1.37988	174.946	171.192	1.12688	1.71839
	M366T871	366.3	871.457	5.12913	0.169659	1.09199	0.00585691	0.371652	2.39209	0.475763	0.155367	0.91576	0.418044	28.9673	170.738	0.78117	2.10189
	M366T824	366.3	823.702	11.2451	0.630971	1.59828	0.00615576	0.450196	1.14037	0.682524	0.394781	0.625672	0.876909	102.501	162.45	0.659605	1.46515
	M736T998	735.985	998.439	13.3117	0.682467	1.04559	0.00684795	0.842397	1.29062	1.19553	0.652707	0.956393	0.774822	99.6601	146.029	0.704622	0.836449
	M298T828	298.242	828.197	6.53925	0.530551	0.453296	0.00694348	1.19089	1.01749	1.80843	1.17043	2.20606	0.982814	76.4099	144.02	0.658523	0.552965
	M354T995	354.3	994.743	4.70257	1.34109	1.40366	0.00890191	2.25166	2.35671	0.831462	0.955424	0.712424	0.42432	150.652	112.335	2.70808	1.2027
	M369T999	369.319	999.188	3.52841	20.501	11.418	0.00939304	8.4953	4.73146	4.74563	1.79549	0.0875807	0.211351	2182.57	106.462	1.79013	0.21072
	M268T461	268.083	461.269	9.61433	0.249274	0.2338	0.00944904	2.14277	2.00976	3.35668	1.06618	4.27716	0.497573	26.3808	105.831	0.638359	0.297913
	M256T566_2	256.191	565.95	6.95168	0.972967	3.01816	0.009572	0.935049	2.90053	0.7432	0.322371	0.331328	0.344764	101.647	104.471	1.25814	1.34553
	M402T1015	402.3	1015.39	3.14467	10.5877	2.81717	0.00987319	17.0619	4.53981	1.84639	3.75828	0.354967	0.220273	1072.37	101.284	9.24069	0.541598
	M324T566	324.179	565.961	8.36728	1.67519	0.887338	0.00993672	1.88802	1.00007	0.419603	1.88788	1.12697	0.999927	168.586	100.637	4.49954	2.38321
	M385T592	385.119	592.351	12.3613	1.07102	1.09728	0.0146584	0.791459	0.810866	0.993135	0.976066	0.911345	1.23325	73.0651	68.2203	0.79693	1.00691
	M238T566	238.18	566.094	11.144	0.495594	0.974124	0.0154635	0.551583	1.08417	0.338516	0.508759	1.02656	0.922361	32.0492	64.6683	1.62941	2.95407
	M220T837	220.17	837.478	4.28032	1.09946	0.208619	0.017004	3.70957	0.703878	0.0066776	5.27019	4.79342	1.4207	64.659	58.8096	555.525	149.754
	M332T839	332.222	839.006	5.55119	0.6685	0.901564	0.0185706	1.32877	1.79202	1.03553	0.741489	1.10918	0.558028	35.9978	53.8487	1.28317	0.965687
	M358T566	358.116	566.016	12.7732	0.313773	1.26773	0.0192564	0.392987	1.58778	0.148228	0.247507	0.788809	0.62981	16.2945	51.9307	2.65124	6.74638
	M355T566	355.108	565.961	7.3148	1.19406	1.03844	0.0196534	1.13586	0.987835	0.695421	1.14985	0.962979	1.01232	60.7558	50.8818	1.63335	1.43798
	M594T705	594.025	704.816	4.17424	1.13987	1.6239	0.0205537	2.02799	2.88915	2.64142	0.701933	0.615801	0.346122	55.4582	48.6531	0.767765	0.378584
	M356T980	356.316	980.116	52.5118	1.09965	1.20729	0.0231037	1.03454	1.1358	1.06686	0.910849	0.828304	0.880436	47.5965	43.2831	0.969707	0.93733
	M282T86	282.12	86.318	5.27775	0.652392	0.734593	0.0232934	2.12365	2.39123	4.222	0.8881	1.3613	0.418195	28.0076	42.9306	0.502997	0.236854
	M192T476	191.987	476.031	7.33224	0.176909	0.782643	0.0236447	0.416871	1.84423	1.19662	0.22604	1.27772	0.542231	7.48196	42.2927	0.348374	0.835688
	M359T579	359.269	578.745	4.81432	0.58057	1.26306	0.0239926	4.88717	10.6323	0.0197308	0.459655	0.79173	0.0940534	24.1979	41.6796	247.693	50.6823
	M285T897	285.243	896.753	44.3265	0.518913	0.811395	0.0242793	1.56429	2.44599	0.679746	0.639532	1.23245	0.408832	21.3727	41.1874	2.30129	1.47114
	M342T991	342.3	991.19	4.38898	48.0681	31.9539	0.024402	4.92996	3.27726	8.20157	1.50429	0.0312951	0.305133	1969.84	40.9802	0.601099	0.121928
	M463T807	463.238	806.971	2.68398	19.1164	12.9406	0.0245598	0.910419	0.616293	0.704495	1.47725	0.0772764	1.62261	778.363	40.7169	1.2923	1.41946
	M304T838	304.227	837.521	4.02067	0.93008	0.234589	0.0250785	2.46379	0.621427	0.00733338	3.96473	4.26278	1.6092	37.0868	39.8748	335.969	136.363
	M269T660	269.081	659.673	6.57147	0.235587	0.394487	0.028099	0.227542	0.381017	0.211316	0.597197	2.53494	2.62455	8.38417	35.5885	1.07679	4.73224
	M167T807	167.143	807.054	4.47502	8.26626	4.90054	0.0306281	1.71496	1.01669	0.949508	1.68681	0.204059	0.983585	269.891	32.6497	1.80615	1.05318
	M390T1019	390.301	1019.25	4.13577	1.14851	1.16583	0.031038	1.50934	1.53211	1.01916	0.98514	0.857756	0.652697	37.0032	32.2185	1.48096	0.981196
	M185T807	185.153	807.121	5.53936	7.86707	9.52429	0.0314215	0.953385	1.15422	0.581051	0.826	0.104995	0.866387	250.372	31.8254	1.64079	1.72102
	M294T765	294.207	764.925	4.27639	1.63009	0.252666	0.0320131	7.05352	1.09331	0.00392417	6.45156	3.9578	0.914658	50.9194	31.2372	1797.45	254.831
	M440T742	440.301	741.626	9.47624	1.16471	0.904325	0.0335807	1.55704	1.20895	0.209645	1.28793	1.1058	0.827166	34.6838	29.779	7.42703	4.76998
	M268T822	268.227	821.711	8.3308	0.650013	0.930784	0.0338172	0.61355	0.878571	1.20712	0.69835	1.07436	1.13821	19.2214	29.5707	0.508276	0.828418
	M385T917	385.307	916.59	6.39943	0.922546	1.19998	0.0339834	0.746757	0.971329	0.738505	0.7688	0.833346	1.02952	27.147	29.4261	1.01117	1.35409
	M370T1006	370.274	1005.71	5.26305	9.12239	1.65956	0.0339923	20.4376	3.71803	21.8194	5.49688	0.60257	0.26896	268.366	29.4184	0.936671	0.0458308
	M292T730	292.191	729.947	8.37882	0.0496777	0.0767343	0.0342023	0.175077	0.27043	0.0165981	0.6474	13.032	3.69781	1.45247	29.2378	10.548	60.2478
	M263T494	263.082	494.428	5.62693	0.398179	1.28549	0.0342802	2.06323	6.66094	0.840557	0.30975	0.777916	0.150129	11.6154	29.1713	2.45459	1.18969
	M376T1010	376.285	1009.83	3.53417	0.394446	1.25324	0.0364011	1.05112	3.33962	1.86981	0.314742	0.797933	0.299435	10.8361	27.4717	0.562153	0.534814
	M325T814	325.127	813.805	129.938	5.95772	5.89227	0.0368053	3.76838	3.72698	1.26438	1.01111	0.169714	0.268313	161.871	27.17	2.98043	0.790903
	M977T899	976.716	899.45	48.9062	0.595907	0.344755	0.0369578	0.530781	0.307078	0.965331	1.72849	2.90061	3.25651	16.124	27.0579	0.549843	1.03591
	M219T928	219.118	927.841	7.26042	0.338138	0.730484	0.0374952	0.334385	0.722377	1.10884	0.462896	1.36896	1.38432	9.01817	26.6701	0.301564	0.901847
	M439T901	439.286	900.642	41.5616	0.731102	0.658209	0.0377365	0.52396	0.47172	0.648552	1.11074	1.51927	2.1199	19.3739	26.4995	0.807893	1.5419
	M249T476	249.008	476.126	11.7746	0.27915	1.17155	0.0379037	0.159539	0.669558	0.323022	0.238275	0.853571	1.49352	7.36473	26.3827	0.493894	3.09576
	M423T807	423.052	806.842	5.30856	8.35332	7.58576	0.038294	1.07118	0.972752	0.896901	1.10118	0.131826	1.02801	218.137	26.1137	1.19431	1.11495
	M323T807	323.127	807.012	3.37257	16.2376	20.09	0.0384387	0.936827	1.15909	0.474949	0.80824	0.049776	0.862742	422.428	26.0155	1.97248	2.10549
	M226T888	226.18	888.044	4.33308	0.451854	1.64142	0.0385416	0.509206	1.84976	0.911403	0.275282	0.609227	0.54061	11.7238	25.946	0.558706	1.09721
	M254T888	254.175	887.629	8.56689	0.756951	1.30038	0.0390897	0.75145	1.29093	0.858296	0.582099	0.769005	0.774634	19.3645	25.5822	0.875514	1.1651
	M368T1030	368.316	1030.39	4.87256	2.45029	4.29339	0.0393678	1.69075	2.96251	1.91854	0.570713	0.232916	0.337551	62.241	25.4015	0.881268	0.52123
	M277T476	277.003	475.909	5.6745	0.288337	1.96592	0.0395473	0.249993	1.70448	0.502984	0.146668	0.508669	0.58669	7.29094	25.2862	0.497019	1.98814
	M360T1050	360.287	1049.82	70.8895	3.4238	1.04188	0.039874	2.40765	0.732661	0.121165	3.28617	0.9598	1.36489	85.8655	25.079	19.8708	8.25319
	M382T807	382.025	806.857	3.4688	5.40497	6.34392	0.0405729	0.927784	1.08896	0.856773	0.851992	0.157631	0.918308	133.216	24.647	1.08288	1.16717
	M364T991	364.282	991.037	7.84072	0.365065	0.674671	0.0414553	0.47449	0.876896	2.00358	0.541101	1.4822	1.14039	8.80624	24.1224	0.236821	0.499107
	M282T807	282.1	807.021	4.61473	5.93808	5.63027	0.0416365	0.962314	0.912431	0.873985	1.05467	0.177611	1.09597	142.617	24.0174	1.10107	1.14418
	M212T651	212.172	651.109	150.275	1.32669	1.17892	0.0423901	1.05959	0.941567	0.0938664	1.12534	0.848232	1.06206	31.2972	23.5904	11.2882	10.6534
	M481T807	481.249	807.311	4.54113	3.30085	2.97269	0.0426338	0.971009	0.874473	0.547847	1.11039	0.336396	1.14355	77.4234	23.4556	1.77241	1.82533
	M424T870	424.249	870.157	6.6505	1.99382	0.828643	0.0426487	2.19201	0.911014	0.687846	2.40612	1.20679	1.09768	46.7498	23.4474	3.18678	1.45381
	M262T857	262.18	857.378	5.44699	2.21042	3.01661	0.0435078	0.691109	0.943173	0.980665	0.732749	0.331498	1.06025	50.8051	22.9844	0.704735	1.01972
	M338T734	338.233	734.467	9.16569	0.435684	0.478103	0.0436755	1.62107	1.7789	0.020271	0.911276	2.0916	0.562145	9.97547	22.8961	79.97	49.3316
	M268T652	268.191	652.12	8.59564	0.85673	1.09433	0.0440773	0.991534	1.26652	0.37169	0.782881	0.913802	0.789566	19.437	22.6874	2.66764	2.69041
	M327T542	327.077	541.635	13.7798	0.788255	0.88772	0.0450825	0.760828	0.856832	0.289301	0.887954	1.12648	1.16709	17.4847	22.1816	2.62988	3.4566
	M449T936	449.337	936.336	54.4135	0.942665	0.792349	0.0468887	1.07943	0.907302	0.270855	1.18971	1.26207	1.10217	20.1043	21.3271	3.98526	3.69202
	M344T838	344.22	837.528	4.84183	1.11642	1.22955	0.0487239	1.51596	1.66957	0.00607754	0.907992	0.813306	0.598957	22.9132	20.5238	249.436	164.54
	M322T996	322.318	995.654	99.2029	0.892051	1.4464	0.0503058	0.610077	0.9892	1.52469	0.616737	0.69137	1.01092	17.7326	19.8784	0.400132	0.655871
	M178T552	178.032	552.472	9.22906	0.465019	1.2526	0.0510157	0.52576	1.41622	0.188791	0.371242	0.798337	0.706107	9.11523	19.6018	2.78487	5.29686
	M348T926	348.253	925.663	22.9143	0.248601	0.850781	0.0512754	0.630707	2.15845	1.49721	0.292203	1.17539	0.463295	4.84835	19.5025	0.421255	0.66791
	M282T51_1	282.12	50.998	2.8229	0.623502	0.910855	0.0535568	1.60631	2.34661	5.1106	0.684524	1.09787	0.426146	11.6419	18.6718	0.31431	0.195672
	M818T615_1	817.597	615.448	14.4159	0.947583	0.698693	0.0548612	1.17747	0.868196	0.110869	1.35622	1.43124	1.15181	17.2724	18.2278	10.6204	9.01966
	M462T921	462.343	920.814	8.35867	0.710269	0.0100596	0.0557562	0.971185	0.013755	0.791986	70.6061	99.4075	72.701	12.7388	17.9352	1.22627	1.26265
	M327T807	327.121	807.085	5.58217	0.993236	1.05335	0.0562194	3.62535	3.84476	4.42131	0.942933	0.949355	0.260094	17.6671	17.7874	0.819973	0.226177
	M978T907	977.72	907.347	32.5805	0.724391	0.49024	0.0574388	0.683115	0.462306	0.838761	1.47763	2.03982	2.16307	12.6115	17.4098	0.814434	1.19224
	M333T683	333.135	682.532	7.04436	2.70549	1.83603	0.0589258	1.97849	1.34266	0.204989	1.47355	0.544652	0.744788	45.9136	16.9705	9.6517	4.87832
	M172T636	171.516	636.209	23.7643	0.605291	1.20479	0.0589931	0.491121	0.977538	0.206362	0.502406	0.830023	1.02298	10.2604	16.9511	2.3799	4.84585
	M336T908	336.251	907.702	8.22837	0.461015	0.911458	0.0592637	0.564967	1.11698	0.33491	0.5058	1.09714	0.895274	7.77905	16.8737	1.68692	2.98588
	M356T1055	356.316	1055.43	3.71121	68.4939	83.181	0.059465	2.45073	2.97624	3.2295	0.823432	0.012022	0.335994	1151.84	16.8166	0.758857	0.309645
	M256T967	256.059	966.972	10.8972	0.960565	0.964129	0.0601751	1.04377	1.04764	0.955657	0.996303	1.03721	0.954523	15.9628	16.6182	1.0922	1.0464
	M266T707	266.175	707.385	6.92043	1.38579	0.922942	0.0635615	6.48434	4.3186	0.0402693	1.50149	1.08349	0.231556	21.8023	15.7328	161.025	24.8328
	M254T932	254.248	932.393	3.25548	26.4658	2.24306	0.0640644	24.4389	2.07127	0.759726	11.799	0.445821	0.482796	413.113	15.6093	32.1681	1.31626
	M275T476	275.033	476.038	14.1784	0.425138	1.08618	0.0652895	0.403172	1.03006	0.691918	0.391407	0.92066	0.97082	6.51158	15.3164	0.582687	1.44526
	M378T1047	378.299	1047.29	8.64949	3.56728	0.890779	0.0663116	2.37208	0.59233	1.19787	4.00467	1.12261	1.68825	53.7956	15.0803	1.98025	0.834815
	M411T975	411.223	975.315	4.76866	0.425321	1.0262	0.066555	0.563601	1.35983	1.4358	0.414463	0.974471	0.735384	6.39052	15.0252	0.392536	0.696477
	M438T844	438.211	844.437	13.7931	0.823669	0.942157	0.0677879	0.854338	0.977238	1.04593	0.874237	1.06139	1.02329	12.1507	14.7519	0.816819	0.956084
	M529T639	529.385	638.642	17.2151	1.2557	1.76864	0.0699653	0.834111	1.17483	0.704472	0.709983	0.565407	0.851186	17.9475	14.2928	1.18402	1.4195
	M336T752	336.223	752.348	23.0756	0.0921948	0.0108085	0.0703221	0.155632	0.0182456	0.0825857	8.52984	92.5198	54.8079	1.31104	14.2203	1.88449	12.1086
	M288T755	288.15	754.948	4.97618	2.78874	2.4483	0.0711428	1.68255	1.47715	0.380977	1.13905	0.408447	0.67698	39.1991	14.0562	4.4164	2.62483
	M344T636	343.998	636.19	26.5689	0.609414	0.841053	0.0729171	0.714961	0.986718	0.391275	0.724585	1.18899	1.01346	8.35763	13.7142	1.82726	2.55575
	M545T633	545.38	633.385	6.41814	0.856237	1.01363	0.0749344	0.914851	1.08302	0.791097	0.844722	0.986552	0.923343	11.4265	13.345	1.15643	1.26407
	M192T225	192.065	225.301	6.85389	0.323056	1.42559	0.0763854	0.454399	2.00518	0.95658	0.226612	0.701464	0.498708	4.22929	13.0915	0.475024	1.04539
	M237T976	237.221	975.764	8.11411	0.948564	1.36311	0.0770686	1.47926	2.12574	0.91405	0.695882	0.733616	0.470425	12.3081	12.9755	1.61836	1.09403
	M327T476	326.986	476.059	7.95981	0.43224	1.10706	0.0775484	0.475475	1.2178	1.01542	0.390438	0.90329	0.821154	5.57381	12.8952	0.468253	0.984811
	M233T476	233.013	476.018	10.5188	0.547673	1.19228	0.0798644	0.525385	1.14376	1.17007	0.459348	0.838727	0.874308	6.85754	12.5212	0.449021	0.854652
	M432T964	432.229	963.509	25.3624	0.769833	0.83013	0.0806532	1.12853	1.21692	0.772482	0.927365	1.20463	0.821745	9.54498	12.3988	1.46092	1.29453
	M507T1013	507.368	1013.47	8.7083	1.07284	0.828015	0.0821536	1.29522	0.999642	0.596457	1.29568	1.20771	1.00036	13.059	12.1723	2.17152	1.67657
	M398T747	398.254	747.148	5.49429	1.27982	1.17928	0.0823656	11.1413	10.266	0.0731427	1.08526	0.847978	0.0974087	15.5383	12.141	152.323	13.6719
	M295T592	295.123	591.881	38.4063	1.05634	0.857712	0.0837232	0.545612	0.44302	0.361981	1.23157	1.16589	2.25723	12.617	11.9441	1.50729	2.76258
	M368T705	368.007	704.836	3.00943	2.88488	1.81918	0.0840645	4.60613	2.90459	2.2754	1.58581	0.549697	0.344282	34.3174	11.8956	2.02431	0.439483
	M195T436	195.062	435.625	5.26097	0.291866	1.08764	0.08483	1.42126	5.29633	0.0112746	0.268348	0.919422	0.18881	3.44061	11.7883	126.059	88.695
	M297T545	297.16	545.14	3.2521	1.43138	0.345033	0.0855189	15.6301	3.76763	0.161407	4.14853	2.89827	0.265419	16.7376	11.6933	96.837	6.19553
	M307T436	307.115	435.639	5.14587	0.313812	1.37026	0.0868865	1.4895	6.50392	0.0107201	0.229016	0.729788	0.153753	3.61175	11.5093	138.945	93.283
	M169T542	169.122	541.643	11.349	1.32221	0.848274	0.0868919	1.36512	0.875802	0.767359	1.55871	1.17886	1.14181	15.2167	11.5086	1.77898	1.30317
	M281T421	280.944	421.114	5.8687	0.893178	1.02797	0.0873552	0.976114	1.12343	0.226308	0.868873	0.972789	0.890135	10.2247	11.4475	4.3132	4.41875
	M333T710	332.976	709.863	19.6319	0.533811	1.27573	0.087688	1.42043	3.39461	0.663551	0.418436	0.783866	0.294584	6.08762	11.4041	2.14065	1.50704
	M985T838	984.684	837.984	16.344	0.783723	0.539692	0.0890494	1.23055	0.847388	0.0278742	1.45217	1.85291	1.1801	8.80099	11.2297	44.1466	35.8755
	M382T717	382.259	717.403	5.3668	0.88723	0.775289	0.0891008	14.4396	12.6178	0.0696286	1.14439	1.28984	0.0792532	9.9576	11.2232	207.381	14.3619
	M164T476	163.991	476.059	15.647	0.501982	1.46751	0.0895617	0.338487	0.989547	0.751693	0.342063	0.681425	1.01056	5.60488	11.1655	0.4503	1.33033
	M181T421	181.019	421.109	4.82844	1.54579	1.42525	0.0913026	1.26572	1.16702	0.159936	1.08457	0.701632	0.856883	16.9304	10.9526	7.91392	6.2525
	M342T630	342.076	630.463	9.63312	1.56549	1.99581	0.0917218	0.923586	1.17746	0.170553	0.784389	0.501049	0.849286	17.0678	10.9025	5.41525	5.86329
	M370T705_1	369.977	704.79	5.2246	2.19389	1.73892	0.0941528	3.66354	2.9038	2.50484	1.26163	0.575068	0.344376	23.3014	10.621	1.46259	0.399228
	M229T991	229.048	990.521	5.64081	1.16275	0.916281	0.0971576	0.889937	0.701298	0.962561	1.26898	1.09137	1.42593	11.9676	10.2926	0.924551	1.0389
	M325T436	325.125	435.635	6.20246	0.360166	1.61899	0.0991093	1.4806	6.65549	0.010499	0.222464	0.617669	0.150252	3.63403	10.0899	141.023	95.247
	M358T1013	358.31	1013.06	3.73284	0.655424	0.922266	0.0998835	1.61132	2.26733	0.0123707	0.710666	1.08429	0.441047	6.56188	10.0117	130.252	80.8361

## Sheet: FCSup10_ Ps
	Abbreviations :
	RSD QC : relative standard deviation of QC samples
	FC : fold change
	Cla-Co : Cladosporium-Cobetia co-cultures
	Cla-Ps : Cladosporium-Pseudoalteromonas co-cultures
	Cla : Cladosporium monocultures
	Ps : Pseudoalteromonas mono-cultures
	Co : Cobetia monocultures
	Bl : blanks
	name	mzmed	rtmed	RSD QC	FC Cla-Co/Bl	FC Cla-Co/Cla	FC Cla-Co/Co	FC Cla-Ps/Bl	FC Cla-Ps/Cla	FC Cla-Ps/Ps	FC Cla/Bl	FC Cla/Cla-Co	FC Cla/Cla-Ps	FC Co/Bl	FC Co/Cla-Co	FC Ps/Bl	FC Ps/Cla-Ps
	M506T436	506.157	435.675	20.3938	1.11399	0.860213	1.10952	0.965567	0.745602	0.00310036	1.29502	1.1625	1.3412	1.00403	0.901294	311.437	322.543
	M294T765	294.207	764.925	4.27639	1.63009	0.252666	0.0320131	7.05352	1.09331	0.00392417	6.45156	3.9578	0.914658	50.9194	31.2372	1797.45	254.831
	M344T436	344.098	435.637	16.5023	1.16834	1.22092	0.449058	1.08432	1.13312	0.00601427	0.956931	0.819055	0.882519	2.60175	2.22689	180.291	166.271
	M344T838	344.22	837.528	4.84183	1.11642	1.22955	0.0487239	1.51596	1.66957	0.00607754	0.907992	0.813306	0.598957	22.9132	20.5238	249.436	164.54
	M220T837	220.17	837.478	4.28032	1.09946	0.208619	0.017004	3.70957	0.703878	0.0066776	5.27019	4.79342	1.4207	64.659	58.8096	555.525	149.754
	M345T436_1	344.6	435.639	13.0679	0.996169	1.18428	0.486781	1.00417	1.19379	0.00712815	0.841157	0.844392	0.837667	2.04644	2.05431	140.873	140.289
	M304T838	304.227	837.521	4.02067	0.93008	0.234589	0.0250785	2.46379	0.621427	0.00733338	3.96473	4.26278	1.6092	37.0868	39.8748	335.969	136.363
	M322T838	322.238	837.51	4.67188	3.68756	0.743543	0.0026309	77.6139	15.6497	0.0075781	4.95944	1.34491	0.0638989	1401.64	380.098	10241.9	131.959
	M276T765	276.196	764.777	6.30961	1.15634	0.403151	0.141691	1.99395	0.695183	0.00804285	2.86824	2.48046	1.43847	8.16098	7.05762	247.916	124.334
	M704T436	704.153	435.638	20.6617	1.20774	1.3697	1.26285	0.795637	0.902331	0.00896421	0.881757	0.730089	1.10824	0.956361	0.791861	88.7571	111.555
	M358T1012	358.331	1012.25	67.9107	0.841777	1.11557	0.131542	1.27384	1.68817	0.00980775	0.754569	0.8964	0.592359	6.39931	7.60215	129.881	101.96
	M325T436	325.125	435.635	6.20246	0.360166	1.61899	0.0991093	1.4806	6.65549	0.010499	0.222464	0.617669	0.150252	3.63403	10.0899	141.023	95.247
	M307T436	307.115	435.639	5.14587	0.313812	1.37026	0.0868865	1.4895	6.50392	0.0107201	0.229016	0.729788	0.153753	3.61175	11.5093	138.945	93.283
	M195T436	195.062	435.625	5.26097	0.291866	1.08764	0.08483	1.42126	5.29633	0.0112746	0.268348	0.919422	0.18881	3.44061	11.7883	126.059	88.695
	M358T1013	358.31	1013.06	3.73284	0.655424	0.922266	0.0998835	1.61132	2.26733	0.0123707	0.710666	1.08429	0.441047	6.56188	10.0117	130.252	80.8361
	M195T437	195.089	437.182	5.82228	1.1913	1.06898	0.286818	3.47455	3.11778	0.0125539	1.11443	0.935473	0.320741	4.15351	3.48654	276.771	79.6565
	M347T436	347.107	435.635	5.70663	1.14172	1.26832	0.407459	1.10738	1.23017	0.0141521	0.90018	0.788442	0.812894	2.80205	2.45424	78.2483	70.6609
	M281T749	281.211	749.253	2.82348	0.589569	0.441078	0.140928	2.48263	1.85735	0.0144462	1.33666	2.26717	0.538403	4.18348	7.09582	171.854	69.2223
	M667T837	667.457	837.491	16.7077	1.22662	1.15344	0.527721	1.20051	1.12889	0.0155449	1.06344	0.866973	0.885828	2.32436	1.89494	77.2284	64.3298
	M292T730	292.191	729.947	8.37882	0.0496777	0.0767343	0.0342023	0.175077	0.27043	0.0165981	0.6474	13.032	3.69781	1.45247	29.2378	10.548	60.2478
	M368T408	368.152	408.045	78.2886	1.03366	2.04332	0.671632	0.735976	1.45486	0.0177103	0.505874	0.4894	0.687351	1.53903	1.48891	41.5565	56.4644
	M424T436	424.042	435.638	9.95296	0.774969	0.99734	0.179383	1.9019	2.44763	0.0178584	0.777036	1.00267	0.408558	4.32019	5.57466	106.499	55.9961
	M204T352	204.124	352.188	1.85738	2.45425	9.99332	0.260379	1.325	5.3952	0.0183774	0.245589	0.100067	0.18535	9.42569	3.84055	72.0997	54.4148
	M444T870	444.311	869.937	6.54309	0.813437	0.921501	0.164431	0.791159	0.896264	0.01879	0.88273	1.08519	1.11574	4.94699	6.08159	42.1054	53.2198
	M359T579	359.269	578.745	4.81432	0.58057	1.26306	0.0239926	4.88717	10.6323	0.0197308	0.459655	0.79173	0.0940534	24.1979	41.6796	247.693	50.6823
	M378T435	378.037	435.206	9.7689	0.843419	1.23383	0.275025	1.44919	2.12	0.0199888	0.68358	0.810487	0.471697	3.0667	3.63603	72.5003	50.0281
	M166T436	165.51	435.633	7.21467	1.34806	1.33323	0.473203	1.2985	1.28422	0.0202432	1.01112	0.75006	0.778685	2.8488	2.11326	64.1453	49.3994
	M338T734	338.233	734.467	9.16569	0.435684	0.478103	0.0436755	1.62107	1.7789	0.020271	0.911276	2.0916	0.562145	9.97547	22.8961	79.97	49.3316
	M353T435	353.085	435.176	13.3286	0.926505	0.364415	0.502762	1.41319	0.555841	0.0204463	2.54244	2.74412	1.79907	1.84283	1.98901	69.1173	48.9085
	M321T569	321.254	568.972	3.20453	0.739067	1.18881	0.00522926	20.9526	33.703	0.021465	0.621684	0.841175	0.029671	141.333	191.232	976.127	46.5874
	M493T596	493.306	596.358	5.1736	4.05714	1.28305	0.29817	1.68206	0.531943	0.0216883	3.16211	0.779393	1.8799	13.6068	3.35379	77.556	46.1077
	M192T704	192.048	704.341	5.2576	1.43592	0.647913	0.384615	1.83242	0.826823	0.0249738	2.21622	1.54342	1.20945	3.73339	2.6	73.3738	40.042
	M388T808	388.246	808.459	5.36206	1.14496	1.31153	0.386475	1.07683	1.23348	0.0251001	0.872999	0.762471	0.810714	2.96258	2.58749	42.9013	39.8404
	M111T103	111.044	102.832	6.83812	0.303415	2.35591	1.55045	0.251949	1.95629	0.0260149	0.128789	0.424465	0.511171	0.195695	0.644975	9.68476	38.4394
	M238T838	238.18	837.936	6.99563	0.862379	0.863654	0.155575	1.09599	1.09761	0.0275809	0.998524	1.15787	0.911073	5.54318	6.42777	39.7372	36.257
	M322T764	322.238	763.843	4.34216	1.03654	0.646161	0.161829	2.79087	1.73978	0.0277475	1.60416	1.5476	0.574786	6.40516	6.17935	100.581	36.0392
	M985T838	984.684	837.984	16.344	0.783723	0.539692	0.0890494	1.23055	0.847388	0.0278742	1.45217	1.85291	1.1801	8.80099	11.2297	44.1466	35.8755
	M293T438	293.222	437.67	3.94694	2.1069	4.43411	4.65396	0.749564	1.57751	0.028019	0.475157	0.225524	0.633911	0.452711	0.214871	26.752	35.69
	M357T505_1	357.097	505.463	8.82049	1.42509	1.29961	0.974005	1.00409	0.915671	0.0295525	1.09656	0.769464	1.0921	1.46313	1.02669	33.9763	33.8381
	M175T436	174.516	435.64	10.5647	0.894592	1.19276	0.333466	1.62505	2.16668	0.0299178	0.75002	0.838393	0.461536	2.68271	2.99881	54.3171	33.4249
	M342T848	342.204	848.377	8.29221	0.689855	0.802939	0.403264	0.744824	0.866919	0.0301208	0.859162	1.24542	1.15351	1.71068	2.47977	24.7279	33.1996
	M248T707	248.165	707.334	5.75189	0.892414	0.602025	0.101236	2.17109	1.46462	0.0302738	1.48235	1.66106	0.682769	8.81522	9.87796	71.7151	33.0319
	M336T816	336.216	815.878	7.16114	1.05388	0.723415	0.186688	1.23101	0.845005	0.0304063	1.45681	1.38233	1.18343	5.64514	5.35653	40.4854	32.8879
	M182T435	182.039	435.183	11.0751	0.979279	1.16349	0.14363	3.31251	3.93562	0.0344975	0.841674	0.859484	0.25409	6.81806	6.96233	96.0216	28.9876
	M345T563	345.254	562.78	6.3082	0.575476	1.12618	0.421891	0.687328	1.34507	0.0350011	0.510996	0.887954	0.743453	1.36404	2.37028	19.6373	28.5705
	M436T714	436.27	714.327	6.59726	2.91528	0.0413822	2.54809	1.025	0.0145498	0.0354888	70.4476	24.165	68.7294	1.1441	0.392451	28.8824	28.1779
	M428T548	428.32	547.731	9.48427	1.14748	0.954943	0.696604	1.13576	0.945187	0.0369814	1.20162	1.04718	1.05799	1.64725	1.43554	30.7116	27.0406
	M210T103	209.961	102.598	6.54088	0.95641	7.8172	5.53769	0.344095	2.81245	0.0380329	0.122347	0.127923	0.355562	0.172709	0.180581	9.0473	26.293
	M1007T838	1006.67	837.52	13.9851	1.65527	0.81833	0.190977	2.35872	1.1661	0.0398659	2.02274	1.222	0.857561	8.66739	5.23624	59.1663	25.0841
	M266T707	266.175	707.385	6.92043	1.38579	0.922942	0.0635615	6.48434	4.3186	0.0402693	1.50149	1.08349	0.231556	21.8023	15.7328	161.025	24.8328
	M367T517	367.136	516.506	9.10572	0.789091	1.18848	0.54798	0.749901	1.12946	0.0411948	0.663948	0.841409	0.885381	1.44	1.82488	18.2038	24.2749
	M266T585	266.175	585.405	9.8181	0.927421	0.750867	0.288134	1.19571	0.968078	0.043711	1.23513	1.33179	1.03297	3.21871	3.4706	27.3548	22.8775
	M622T838	622.372	838.254	5.7803	1.11478	0.84347	0.10841	2.4449	1.84987	0.0442339	1.32166	1.18558	0.540577	10.283	9.22421	55.2722	22.6071
	M590T436	590.189	436.144	12.9903	0.852931	1.68355	0.577964	0.621912	1.22755	0.0446291	0.506627	0.593984	0.814628	1.47575	1.73021	13.9351	22.4069
	M183T435	182.54	435.409	18.2857	0.816969	0.851215	0.355281	1.5448	1.60956	0.0469417	0.959769	1.17479	0.621289	2.2995	2.81467	32.909	21.303
	M320T429	320.176	429.161	15.3735	0.909663	1.38187	0.865622	1.34417	2.04193	0.0470754	0.658284	0.723657	0.489732	1.05088	1.15524	28.5536	21.2425
	M401T570	401.28	570.143	7.18098	0.880711	0.812376	0.309001	1.00599	0.927936	0.0480146	1.08412	1.23096	1.07766	2.85019	3.23624	20.9518	20.827
	M279T856	279.196	855.528	2.59899	1.43272	0.0834764	1.96301	0.381726	0.022241	0.0500225	17.1632	11.9794	44.9621	0.72986	0.509422	7.63108	19.991
	M357T505_2	357.134	504.986	14.3493	1.11045	1.5772	0.793881	0.873325	1.24041	0.050191	0.704064	0.634034	0.806187	1.39876	1.25964	17.4001	19.9239
	M316T764	316.189	763.852	21.2639	1.02797	0.893684	1.41055	0.706207	0.613953	0.0543913	1.15026	1.11896	1.62879	0.728775	0.708944	12.9838	18.3853
	M355T747	355.143	746.761	15.5122	0.905507	1.84232	0.545882	0.761207	1.54873	0.0574954	0.491503	0.542793	0.645689	1.6588	1.8319	13.2395	17.3927
	M202T304	202.086	303.636	26.725	2.78136	6.26618	1.28384	0.843115	1.89947	0.0602981	0.443868	0.159587	0.526463	2.16644	0.778915	13.9824	16.5843
	M678T426_1	677.701	425.634	18.7005	0.820394	1.01809	0.77123	1.66848	2.07053	0.0604783	0.805819	0.982234	0.482967	1.06375	1.29663	27.588	16.5349
	M323T569	323.26	569.158	15.2836	1.00653	1.31826	0.20372	1.66283	2.17784	0.0623695	0.763525	0.758575	0.459171	4.94073	4.9087	26.661	16.0335
	M270T519	270.17	519.022	14.4081	0.27141	1.41691	0.00392872	0.686281	3.58277	0.0643739	0.19155	0.705761	0.279113	69.0836	254.536	10.6609	15.5342
	M307T931	307.227	930.771	9.56417	14.0153	21.0562	3.00062	37.7969	56.7852	0.0647885	0.665612	0.047492	0.0176102	4.67079	0.333265	583.389	15.4348
	M381T436	381.045	435.68	10.0656	1.1179	0.911189	0.574106	1.62537	1.32482	0.0651999	1.22686	1.09747	0.754822	1.94721	1.74184	24.929	15.3374
	M238T707	238.18	707.372	10.0222	1.01885	0.60302	0.375038	1.1814	0.699228	0.065704	1.68958	1.65832	1.43015	2.71666	2.6664	17.9807	15.2198
	M192T435	191.527	435.178	17.3451	1.32349	0.997663	0.695698	1.71032	1.28926	0.0658745	1.32659	1.00234	0.775638	1.90239	1.43741	25.9634	15.1804
	M382T717	382.259	717.403	5.3668	0.88723	0.775289	0.0891008	14.4396	12.6178	0.0696286	1.14439	1.28984	0.0792532	9.9576	11.2232	207.381	14.3619
	M210T838	210.095	837.965	7.53904	0.910602	1.97065	0.578808	0.602692	1.3043	0.0699772	0.462081	0.507446	0.766695	1.57324	1.72769	8.6127	14.2904
	M410T556	410.269	556.442	6.27044	0.701779	1.07015	0.903191	1.84923	2.8199	0.0701019	0.655779	0.934452	0.354623	0.776999	1.10719	26.3791	14.265
	M254T576	254.175	576.113	6.81646	0.869715	0.839887	0.276452	0.974416	0.940997	0.0702801	1.03551	1.19064	1.0627	3.14599	3.61726	13.8648	14.2288
	M346T733_1	346.173	733.443	5.1478	2.50454	0.0291215	0.709313	1.28877	0.0149851	0.0713242	86.003	34.3389	66.7328	3.53094	1.40982	18.0691	14.0205
	M398T747	398.254	747.148	5.49429	1.27982	1.17928	0.0823656	11.1413	10.266	0.0731427	1.08526	0.847978	0.0974087	15.5383	12.141	152.323	13.6719
	M341T432	341.12	431.664	17.9164	1.95459	1.77963	1.40722	1.25288	1.14074	0.0745928	1.09831	0.561914	0.876628	1.38897	0.710619	16.7963	13.4061
	M252T519	252.16	518.669	11.361	1.10436	0.451253	0.210134	3.14243	1.28403	0.0823865	2.44731	2.21605	0.778795	5.25549	4.75887	38.1426	12.1379
	M336T752	336.223	752.348	23.0756	0.0921948	0.0108085	0.0703221	0.155632	0.0182456	0.0825857	8.52984	92.5198	54.8079	1.31104	14.2203	1.88449	12.1086
	M480T824	480.309	823.925	19.3856	0.865642	1.18533	0.627578	0.756606	1.03603	0.0826891	0.730294	0.843644	0.965223	1.37934	1.59343	9.15001	12.0935
	M413T634	413.197	634.252	9.05363	0.316834	0.505899	0.152337	0.705717	1.12684	0.0829167	0.62628	1.97668	0.887438	2.07982	6.56439	8.51115	12.0603
	M217T810	217.195	810.415	6.06381	0.864654	0.955612	0.301791	1.67853	1.8551	0.0851045	0.904818	1.04645	0.539054	2.86507	3.31355	19.7232	11.7503
	M361T930	361.235	930.318	5.20336	4.1439	1.14653	1.8978	9.25714	2.56127	0.0857469	3.61428	0.872193	0.390432	2.18352	0.526925	107.959	11.6622
	M396T1081	396.29	1081.13	5.13529	412.307	127.464	182.392	3.33181	1.03003	0.0890395	3.23469	0.00784533	0.970848	2.26055	0.00548269	37.4195	11.231
	M353T784	353.232	783.987	7.59244	1.24583	0.391381	0.818723	6.0092	1.88781	0.0915761	3.18315	2.55505	0.529713	1.52167	1.22141	65.6197	10.9199
	M190T435	190.025	435.18	23.6519	1.32474	1.12784	1.72841	1.17274	0.998432	0.0934302	1.17458	0.886649	1.00157	0.76645	0.578567	12.552	10.7032
	M212T651	212.172	651.109	150.275	1.32669	1.17892	0.0423901	1.05959	0.941567	0.0938664	1.12534	0.848232	1.06206	31.2972	23.5904	11.2882	10.6534
	M355T661	355.231	661.124	36.9551	1.52452	0.110681	0.297133	0.944462	0.0685683	0.0947198	13.774	9.03498	14.584	5.13077	3.3655	9.97112	10.5575
